# Supplementary material for: Experimental data demonstrating the effects of silver nanoparticles on basement membrane gene and protein expression in cultured colon, mammary and bronchial epithelia
Source: Data Brief. 2019 Sep 7;26:104464. doi: 10.1016/j.dib.2019.104464 (PMC6811978; doi:10.1016/j.dib.2019.104464)
Supplement: Multimedia component 1 [file mmc1.xlsx]

## Sheet: 1
Table S1: Raw MS LFQ Intensity Values
LFQ intensity 01	LFQ intensity 02	LFQ intensity 03	LFQ intensity 04	LFQ intensity 05	LFQ intensity 06	LFQ intensity 07	LFQ intensity 08	LFQ intensity 09	LFQ intensity 10	LFQ intensity 11	LFQ intensity 12	LFQ intensity 13	LFQ intensity 14	LFQ intensity 15	LFQ intensity 15_180407203848	LFQ intensity 16	LFQ intensity 17	LFQ intensity 18	LFQ intensity 19	LFQ intensity 20	LFQ intensity 21	LFQ intensity 22	LFQ intensity 23	LFQ intensity 24	LFQ intensity 25	LFQ intensity 26	LFQ intensity 27	LFQ intensity 28	LFQ intensity 29	LFQ intensity 30	LFQ intensity 31	LFQ intensity 32	LFQ intensity 33	LFQ intensity 34	LFQ intensity 35	LFQ intensity 36	MS/MS count	Protein IDs	Majority protein IDs	Protein names	Gene names
#!{Type}E	E	E	E	E	E	E	E	E	E	E	E	E	E	E	E	E	E	E	E	E	E	E	E	E	E	E	E	E	E	E	E	E	E	E	E	E	N	T	T	T	T
#!{C:Cell Type}MCF10A	MCF10A	MCF10A	MCF10A	MCF10A	MCF10A	MCF10A	MCF10A	MCF10A	MCF10A	MCF10A	MCF10A	BEAS2B	BEAS2B	BEAS2B	BEAS2B	BEAS2B	BEAS2B	BEAS2B	BEAS2B	BEAS2B	BEAS2B	BEAS2B	BEAS2B	BEAS2B	CCD18C0	CCD18C0	CCD18C0	CCD18C0	CCD18C0	CCD18C0	CCD18C0	CCD18C0	CCD18C0	CCD18C0	CCD18C0	CCD18C0
#!{C:Time Point (hr)}6	6	6	6	6	6	8D	8D	8D	8D	8D	8D	6	6	6	6	6	6	6	8D	8D	8D	8D	8D	8D	6	6	6	6	6	6	8D	8D	8D	8D	8D	8D
#!{C:Treatment}+	+	+	-	-	-	+	+	+	-	-	-	+	+	+	+	-	-	-	+	+	+	-	-	-	+	+	+	-	-	-	+	+	+	-	-	-
#!{C:Repetition}1	2	3	1	2	3	1	2	3	1	2	3	1	2	3	3	1	2	3	1	2	3	1	2	3	1	2	3	1	2	3	1	2	3	1	2	3
21.62449;False;0	21.3517;False;0	21.81917;False;0	21.06507;False;0	21.35976;False;0	20.70902;False;0	20.56188;False;0	20.73603;False;0	21.41911;False;0	21.99044;False;0	21.14837;False;0	21.0353;False;0	20.21774;False;0	22.22929;False;0	21.0467;True;0	20.08722;True;0	22.27648;False;0	21.84743;False;0	21.99869;False;0	22.18713;False;0	20.84667;False;0	22.5549;False;0	21.63014;False;0	22.08832;False;0	21.74361;False;0	18.67454;True;0	20.66284;False;0	19.23258;True;0	20.84599;True;0	20.15326;False;0	19.69639;True;0	19.71433;True;0	19.90669;True;0	18.66623;True;0	19.5285;True;0	20.37727;True;0	21.20753;True;0	18	F8WC54;A0AVL1;Q13443-2;Q13443	F8WC54;A0AVL1;Q13443-2;Q13443	Disintegrin and metalloproteinase domain-containing protein 9	ADAM9
22.75574;False;0	22.74222;False;0	23.33743;False;0	22.88718;False;0	23.04322;False;0	22.39532;False;0	24.09483;False;0	21.82722;False;0	23.09949;False;0	22.41815;False;0	21.13902;False;0	22.50329;False;0	22.8017;False;0	22.56125;False;0	21.07442;True;0	21.10667;True;0	22.10712;False;0	22.44493;False;0	21.88528;False;0	22.18749;False;0	22.77957;False;0	21.26591;False;0	22.22264;False;0	21.52473;False;0	21.64104;False;0	24.11275;False;0	23.77002;False;0	24.10925;False;0	24.84871;False;0	23.27056;False;0	24.8042;False;0	23.19326;False;0	24.92034;False;0	22.74932;False;0	23.2617;False;0	24.03557;False;0	22.17907;False;0	46	A0AVT1;A0AVT1-2;H0Y8S8;H0Y9U5;A0AVT1-4;A0AVT1-3	A0AVT1;A0AVT1-2;H0Y8S8	Ubiquitin-like modifier-activating enzyme 6	UBA6
24.08026;False;0	24.33217;False;0	24.47809;False;0	24.62472;False;0	24.4496;False;0	24.26992;False;0	24.33081;False;0	24.91857;False;0	24.61234;False;0	24.42118;False;0	24.75791;False;0	24.48892;False;0	24.42284;False;0	24.59696;False;0	24.06891;False;0	20.89165;True;0	24.59001;False;0	24.54728;False;0	24.32876;False;0	24.44727;False;0	24.1776;False;0	24.66926;False;0	24.69057;False;0	24.58417;False;0	24.62611;False;0	23.99187;False;0	24.08481;False;0	24.18359;False;0	24.21497;False;0	24.26685;False;0	24.16944;False;0	24.44462;False;0	24.14849;False;0	24.12644;False;0	24.43911;False;0	23.98468;False;0	24.30382;False;0	118	H7BXI1;A0FGR8-2;A0FGR8;A0FGR8-6;A0FGR8-4;F2Z3K9;A0FGR8-5	H7BXI1;A0FGR8-2;A0FGR8;A0FGR8-6;A0FGR8-4	Extended synaptotagmin-2	ESYT2
20.69456;False;0	21.10047;False;0	21.5644;False;0	21.15875;False;0	21.55042;False;0	21.30257;False;0	20.96762;False;0	20.76393;False;0	21.43781;False;0	21.59218;False;0	21.33123;False;0	21.15505;False;0	21.92524;False;0	22.36576;False;0	22.70113;False;0	21.09366;True;0	22.59676;False;0	22.55508;False;0	22.49795;False;0	22.25963;False;0	20.77113;False;0	22.38667;False;0	21.89301;False;0	22.18232;False;0	21.97397;False;0	21.19388;False;0	20.62863;False;0	21.49106;False;0	21.71268;False;0	20.77491;False;0	21.15524;False;0	20.76652;False;0	21.20299;False;0	18.59499;True;0	21.13828;False;0	19.77047;True;0	20.68987;False;0	44	A1A528;O43264;F5H3C1	A1A528;O43264	Centromere/kinetochore protein zw10 homolog	ZW10
21.7523;False;0	22.09252;False;0	22.11124;False;0	21.72733;False;0	21.97925;False;0	22.84544;False;0	22.20699;False;0	20.5392;True;0	22.33527;False;0	22.32394;False;0	22.05242;False;0	22.51415;False;0	22.53671;False;0	22.81513;False;0	22.26931;False;0	21.83821;True;0	23.68143;False;0	23.81186;False;0	23.36132;False;0	23.4763;False;0	23.04285;False;0	23.62299;False;0	19.65091;True;0	22.92067;False;0	23.1216;False;0	22.85641;False;0	23.45136;False;0	23.29474;False;0	23.42816;False;0	23.29039;False;0	23.61223;False;0	22.92551;False;0	23.55555;False;0	22.84167;False;0	23.90793;False;0	22.46638;False;0	24.42944;False;0	53	A1L0T0;M0R026;E9PJS0;E9PL44;M0R1B5;E9PNL1;M0QZX5	A1L0T0;M0R026;E9PJS0	Acetolactate synthase-like protein	ILVBL
26.76395;False;0	26.59292;False;0	26.11591;False;0	26.33919;False;0	26.03898;False;0	25.8251;False;0	26.64182;False;0	25.84814;False;0	26.37647;False;0	26.44796;False;0	25.66435;False;0	25.75239;False;0	25.73779;False;0	25.80821;False;0	24.97378;False;0	24.83697;False;0	25.5648;False;0	25.42092;False;0	24.73928;False;0	25.52931;False;0	25.17009;False;0	25.34143;False;0	25.29425;False;0	25.85093;False;0	25.89363;False;0	25.63907;False;0	25.73314;False;0	25.75009;False;0	25.49305;False;0	25.14243;False;0	25.58949;False;0	25.57268;False;0	25.95183;False;0	25.33868;False;0	25.68998;False;0	25.54495;False;0	25.90896;False;0	378	A2A274;Q99798	A2A274;Q99798	Aconitate hydratase, mitochondrial	ACO2
24.05267;False;0	23.74191;False;0	23.79947;False;0	24.09957;False;0	23.96886;False;0	24.1368;False;0	23.55039;False;0	22.22128;False;0	22.51636;False;0	23.11129;False;0	23.06815;False;0	23.25176;False;0	23.84995;False;0	23.74632;False;0	19.4595;True;0	21.04732;True;0	23.5775;False;0	23.738;False;0	23.66308;False;0	21.90815;False;0	21.98454;False;0	22.26416;False;0	21.71074;False;0	22.50703;False;0	23.0448;False;0	24.42956;False;0	25.53172;False;0	24.82406;False;0	24.752;False;0	24.96851;False;0	24.80941;False;0	25.21156;False;0	25.38146;False;0	25.41022;False;0	25.18264;False;0	25.36733;False;0	24.99032;False;0	135	A2A2V1;P04156-2;P04156	A2A2V1;P04156-2;P04156	Major prion protein	PRNP
22.69523;False;0	22.56978;False;0	21.8415;False;0	22.2196;False;0	22.69617;False;0	21.94842;False;0	22.44579;False;0	23.17013;False;0	22.94009;False;0	23.17359;False;0	23.50422;False;0	22.96823;False;0	23.98364;False;0	23.93652;False;0	23.68752;False;0	21.22863;True;0	24.45004;False;0	24.56092;False;0	23.55555;False;0	25.14663;False;0	23.73511;False;0	24.81729;False;0	23.3396;False;0	24.63467;False;0	24.61459;False;0	23.76375;False;0	24.72666;False;0	24.73665;False;0	24.49656;False;0	24.91566;False;0	24.6672;False;0	23.62243;False;0	24.84976;False;0	24.71764;False;0	25.11847;False;0	24.826;False;0	24.48118;False;0	56	D3YTI9;A2AB90;O15533-2;O15533;O15533-3;C9JA35;O15533-4	D3YTI9;A2AB90;O15533-2;O15533;O15533-3;C9JA35;O15533-4	Tapasin	TAPBP
20.85666;False;0	20.56216;False;0	19.38912;True;0	20.70548;False;0	20.35262;False;0	18.53485;True;0	20.10696;True;0	21.16925;False;0	20.1154;False;0	19.48363;False;0	20.6162;True;0	20.17755;False;0	23.0229;False;0	22.65631;False;0	23.01071;False;0	21.03505;True;0	22.86231;False;0	22.6939;False;0	22.79384;False;0	23.28856;False;0	22.87292;False;0	22.52353;False;0	23.22644;False;0	23.57704;False;0	23.17931;False;0	22.90698;False;0	22.36493;False;0	21.29664;False;0	22.78117;False;0	22.26528;False;0	22.74809;False;0	22.89495;False;0	22.65371;False;0	23.47951;False;0	22.71664;False;0	22.70938;False;0	22.76314;False;0	52	A2ACR1;P28065-2;P28065;A2ACR0	A2ACR1;P28065-2;P28065;A2ACR0	Proteasome subunit beta type;Proteasome subunit beta type-9	PSMB9
23.94896;False;0	23.93184;False;0	21.38948;False;0	23.36826;False;0	23.15442;False;0	20.92875;False;0	22.66003;False;0	23.51147;False;0	23.12386;False;0	22.45571;False;0	23.18583;False;0	23.23177;False;0	27.50771;False;0	26.84134;False;0	22.23263;False;0	24.4587;False;0	28.00067;False;0	27.56943;False;0	26.85638;False;0	26.92479;False;0	27.4739;False;0	27.11932;False;0	26.97542;False;0	26.96157;False;0	27.26464;False;0	25.62773;False;0	24.76971;False;0	25.67998;False;0	24.79947;False;0	25.16948;False;0	25.05005;False;0	26.0011;False;0	24.9612;False;0	24.99049;False;0	25.39355;False;0	25.06266;False;0	26.00982;False;0	129	A2AEA2;P10321;F8W9Z8;H0Y842;E9PGX5	A2AEA2;P10321	HLA class I histocompatibility antigen, Cw-7 alpha chain	HLA-C
22.03053;False;0	21.92488;False;0	22.1428;False;0	22.02151;False;0	21.84713;False;0	22.02888;False;0	22.37119;False;0	22.12253;False;0	21.90025;False;0	21.45312;False;0	21.69375;False;0	21.82166;False;0	19.50329;True;0	19.31717;True;0	21.20743;True;0	20.85598;True;0	21.75458;False;0	20.28591;False;0	19.02938;True;0	20.4187;True;0	19.90802;True;0	21.0674;True;0	21.58544;True;0	19.60659;True;0	21.10022;True;0	18.30313;True;0	21.37284;False;0	19.11445;True;0	20.4034;True;0	20.31712;True;0	19.36254;True;0	20.4079;False;0	20.29536;False;0	19.31287;True;0	19.51611;False;0	19.44625;True;0	20.79202;False;0	18	A3KMH1;A3KMH1-2;A3KMH1-3	A3KMH1;A3KMH1-2;A3KMH1-3	von Willebrand factor A domain-containing protein 8	VWA8
22.32493;False;0	22.16598;False;0	22.38387;False;0	23.01905;False;0	22.95442;False;0	22.86827;False;0	23.26728;False;0	22.66858;False;0	23.61065;False;0	22.81368;False;0	21.76409;False;0	23.21174;False;0	23.61167;False;0	23.29263;False;0	23.91725;False;0	20.79806;True;0	24.02352;False;0	24.22354;False;0	23.33129;False;0	24.32876;False;0	22.63792;False;0	23.63987;False;0	22.77842;False;0	23.50724;False;0	23.27299;False;0	23.62956;False;0	23.41145;False;0	23.25868;False;0	23.97588;False;0	24.2163;False;0	23.83007;False;0	23.96614;False;0	23.25174;False;0	23.62589;False;0	23.85405;False;0	23.71754;False;0	24.2875;False;0	73	H0Y742;E9PHI4;A4D2Q0;O94901-8;O94901;O94901-9;H0Y6N5;O94901-5;E7EP45;O94901-6;H7C2K3;H7C3X3;O94901-2;O94901-7;O94901-3	H0Y742;E9PHI4;A4D2Q0;O94901-8;O94901;O94901-9;H0Y6N5;O94901-5;E7EP45;O94901-6;H7C2K3	SUN domain-containing protein 1	SUN1;UNC84A
21.78856;False;0	20.08684;True;0	20.42173;False;0	19.64623;True;0	21.55042;False;0	20.84153;False;0	21.3531;False;0	22.61823;False;0	21.9383;False;0	21.07777;False;0	19.09865;True;0	21.51778;False;0	20.7978;False;0	20.19532;False;0	20.86869;True;0	20.64091;True;0	19.67999;True;0	20.38922;False;0	19.61006;True;0	20.85536;False;0	21.47714;False;0	21.01393;False;0	21.55131;False;0	19.53173;True;0	21.38564;False;0	21.03134;False;0	19.80985;True;0	20.01097;True;0	21.83399;False;0	21.70742;False;0	21.55107;False;0	21.41235;False;0	21.20186;False;0	21.02965;True;0	21.26928;False;0	18.1764;True;0	21.52425;False;0	13	Q5TGE1;A5PLL7;Q5TGE2	Q5TGE1;A5PLL7;Q5TGE2	Transmembrane protein 189	TMEM189
23.96578;False;0	23.45174;False;0	23.3585;False;0	23.39126;False;0	22.71362;False;0	22.82501;False;0	23.64361;False;0	23.08391;False;0	22.59544;False;0	23.1719;False;0	21.56755;False;0	22.97118;False;0	23.52755;False;0	23.13394;False;0	20.84673;True;0	20.95373;True;0	23.74324;False;0	23.60975;False;0	24.06505;False;0	23.62466;False;0	24.16737;False;0	23.51881;False;0	23.80538;False;0	23.62377;False;0	23.28616;False;0	24.19099;False;0	23.43479;False;0	23.71785;False;0	23.81323;False;0	23.16708;False;0	23.50954;False;0	23.72546;False;0	23.83865;False;0	23.61414;False;0	23.29081;False;0	23.72754;False;0	22.97844;False;0	98	A5YKK6-2;A5YKK6;A5YKK6-3;B5MDN3;A5YKK6-4;H3BMZ2;H3BVC9;H3BNB1;H3BR89;H3BMH0	A5YKK6-2;A5YKK6;A5YKK6-3;B5MDN3;A5YKK6-4	CCR4-NOT transcription complex subunit 1	CNOT1
18.99847;True;0	19.57639;False;0	18.66825;True;0	19.79947;False;0	20.17755;False;0	20.28241;False;0	19.52707;False;0	20.07064;True;0	20.20787;True;0	19.69176;True;0	19.43547;True;0	20.11928;True;0	19.97323;False;0	20.67977;False;0	18.61981;True;0	20.80339;True;0	20.63511;False;0	20.65953;False;0	20.41585;True;0	19.82075;False;0	20.5695;False;0	18.74835;True;0	20.68009;True;0	21.1321;True;0	19.5887;False;0	20.58307;False;0	20.23269;False;0	20.24806;False;0	20.48611;False;0	20.22941;False;0	20.22164;False;0	20.27765;True;0	20.28591;False;0	19.93344;False;0	20.18107;False;0	20.24447;False;0	18.35789;False;0	5	A6H8Z3;Q15042;C9J837	A6H8Z3;Q15042;C9J837	Rab3 GTPase-activating protein catalytic subunit	RAB3GAP1
24.02251;False;0	24.18533;False;0	24.12928;False;0	23.75338;False;0	23.9664;False;0	23.59491;False;0	23.93706;False;0	23.6193;False;0	23.57785;False;0	24.17706;False;0	23.44821;False;0	23.95491;False;0	23.60896;False;0	23.43492;False;0	20.88385;True;0	21.22931;True;0	22.76977;False;0	23.09824;False;0	22.71184;False;0	23.29922;False;0	20.39476;True;0	23.22432;False;0	23.62232;False;0	22.7132;False;0	22.60725;False;0	23.94047;False;0	23.91105;False;0	23.66926;False;0	24.31603;False;0	23.81255;False;0	24.03817;False;0	23.99101;False;0	24.53029;False;0	23.91479;False;0	24.503;False;0	24.39211;False;0	23.95784;False;0	110	A8MU28;Q13564-2;Q13564;A6NCK0;J3QLH4;J3QRA5;J3KTE3;J3KRK3	A8MU28;Q13564-2;Q13564;A6NCK0	NEDD8-activating enzyme E1 regulatory subunit	NAE1
18.67631;True;0	19.64825;False;0	19.2005;True;0	20.62459;True;0	19.69634;False;0	19.17243;True;0	19.91247;False;0	19.60055;True;0	20.15199;True;0	19.6023;False;0	19.33518;True;0	19.66024;True;0	20.49551;False;0	20.40987;False;0	20.8466;True;0	20.94877;True;0	20.66432;False;0	19.52269;False;0	20.51836;False;0	19.77807;False;0	20.32664;True;0	20.74457;True;0	20.03142;True;0	20.09442;False;0	18.27051;True;0	20.33451;False;0	20.18737;False;0	20.04159;True;0	19.99852;False;0	19.19853;True;0	20.23339;False;0	18.31495;False;0	19.83194;False;0	20.34992;False;0	20.61642;True;0	20.30552;False;0	18.92591;True;0	7	H3BV17;A6NDG6	H3BV17;A6NDG6	Phosphoglycolate phosphatase	PGP
22.08408;False;0	22.09278;False;0	21.82656;False;0	20.02211;True;0	21.55941;False;0	21.08628;False;0	21.86318;False;0	19.62597;True;0	20.77088;False;0	21.69927;False;0	19.31453;True;0	21.47417;False;0	23.15533;False;0	23.32855;False;0	23.34665;False;0	20.44787;True;0	22.29011;False;0	22.22955;False;0	21.73785;False;0	23.38916;False;0	22.63708;False;0	22.76036;False;0	23.50361;False;0	23.10759;False;0	22.48431;False;0	22.71712;False;0	23.05641;False;0	21.76211;False;0	21.55389;False;0	22.26327;False;0	22.05848;False;0	22.09481;False;0	21.6109;False;0	21.36201;False;0	21.54373;False;0	21.30758;False;0	21.59468;False;0	27	A6NEM2;P51610-2;P51610;P51610-4;P51610-3;H7C1C4	A6NEM2;P51610-2;P51610;P51610-4	Host cell factor 1;HCF N-terminal chain 1;HCF N-terminal chain 2;HCF N-terminal chain 3;HCF N-terminal chain 4;HCF N-terminal chain 5;HCF N-terminal chain 6;HCF C-terminal chain 1;HCF C-terminal chain 2;HCF C-terminal chain 3;HCF C-terminal chain 4;HCF C-terminal chain 5;HCF C-terminal chain 6	HCFC1
21.31816;False;0	21.8956;False;0	21.81749;False;0	21.68256;False;0	21.49984;False;0	21.81331;False;0	21.72974;False;0	22.41689;False;0	22.03507;False;0	21.86714;False;0	21.46807;False;0	21.70468;False;0	22.76024;False;0	22.78798;False;0	20.17622;True;0	20.30911;True;0	23.00005;False;0	23.36546;False;0	23.39139;False;0	22.69038;False;0	22.8938;False;0	23.42137;False;0	23.06331;False;0	23.03399;False;0	22.97692;False;0	22.57291;False;0	22.35316;False;0	22.47813;False;0	21.9893;False;0	22.39147;False;0	22.31656;False;0	22.38856;False;0	22.44329;False;0	23.04715;False;0	22.41356;False;0	22.39239;False;0	22.41694;False;0	50	A6NEM5;Q92643;B4E2M3;B1AK81	A6NEM5;Q92643;B4E2M3	GPI-anchor transamidase	PIGK
19.55887;True;0	22.18038;False;0	20.94628;False;0	21.31341;False;0	21.85631;False;0	22.31708;False;0	21.14793;False;0	21.57902;False;0	21.63547;False;0	21.36464;False;0	19.84632;True;0	21.75438;False;0	21.59409;False;0	21.53422;False;0	21.37063;True;0	20.13463;True;0	18.92358;False;0	19.67606;True;0	21.26127;False;0	21.4368;False;0	21.73806;False;0	20.64834;False;0	21.19683;False;0	19.55495;True;0	19.45083;True;0	20.98586;False;0	21.56053;False;0	19.64315;True;0	19.55898;True;0	21.21163;False;0	20.64271;False;0	20.40756;True;0	19.04462;True;0	20.67633;False;0	21.33495;False;0	21.0762;False;0	19.83388;True;0	15	F5H1G9;F8WA55;F8WA56;A6NFN2;Q8IZP0-10;Q8IZP0-8;Q8IZP0-7;Q8IZP0-2;Q8IZP0-4;Q8IZP0-3;Q8IZP0-5;Q8IZP0-6;Q8IZP0-9;Q8IZP0-12;Q8IZP0;Q8IZP0-11;H0Y6B5;F8WAL6	F5H1G9;F8WA55;F8WA56;A6NFN2;Q8IZP0-10;Q8IZP0-8;Q8IZP0-7;Q8IZP0-2;Q8IZP0-4;Q8IZP0-3;Q8IZP0-5;Q8IZP0-6;Q8IZP0-9;Q8IZP0-12;Q8IZP0;Q8IZP0-11	Abl interactor 1	ABI1
23.17934;False;0	23.31769;False;0	23.16507;False;0	23.18915;False;0	23.11256;False;0	23.3656;False;0	23.64834;False;0	23.49302;False;0	23.42008;False;0	23.526;False;0	23.30299;False;0	23.22604;False;0	23.93292;False;0	23.87173;False;0	24.29733;False;0	23.42509;False;0	23.54463;False;0	23.83384;False;0	23.50446;False;0	23.83094;False;0	23.75573;False;0	23.2339;False;0	23.99878;False;0	23.97465;False;0	23.684;False;0	23.10258;False;0	22.97334;False;0	23.26614;False;0	22.84065;False;0	22.65903;False;0	22.99452;False;0	22.8409;False;0	22.35708;False;0	22.66293;False;0	22.4789;False;0	22.86401;False;0	23.03606;False;0	70	A6NMH6;A6NFQ9;F8W8I8;Q92599-2;F6W7K9;Q92599;Q92599-3;H7C604;C9J4G8;C9JV02	A6NMH6;A6NFQ9;F8W8I8;Q92599-2;F6W7K9;Q92599;Q92599-3	Septin-8	SEPT8
22.21919;False;0	22.65561;False;0	22.83738;False;0	21.99303;False;0	22.8823;False;0	22.66729;False;0	18.79685;True;0	22.51499;False;0	22.9188;False;0	22.22494;False;0	21.87691;False;0	22.52191;False;0	22.29016;False;0	22.46301;False;0	20.5694;True;0	20.92412;True;0	21.89252;False;0	22.21345;False;0	22.33775;False;0	22.92072;False;0	21.94192;False;0	22.51292;False;0	23.78497;False;0	23.92913;False;0	24.02504;False;0	22.41072;False;0	19.55717;True;0	21.72209;False;0	21.51629;False;0	22.28294;False;0	22.33265;False;0	21.71553;False;0	22.50717;False;0	21.73777;False;0	21.52617;False;0	21.43079;False;0	19.61238;True;0	25	A6NFX8;Q9UKK9;A6NJU6;A6NCQ0;H0YEY4;C9JYY9	A6NFX8;Q9UKK9;A6NJU6;A6NCQ0	ADP-sugar pyrophosphatase	NUDT5
25.85172;False;0	25.69779;False;0	25.05209;False;0	25.77588;False;0	25.72907;False;0	24.73355;False;0	25.30859;False;0	25.58199;False;0	25.99371;False;0	25.50519;False;0	25.61622;False;0	25.70694;False;0	24.856;False;0	24.83504;False;0	22.35722;False;0	21.24131;True;0	24.95544;False;0	25.08331;False;0	24.9805;False;0	24.83759;False;0	24.79937;False;0	25.19603;False;0	24.95354;False;0	25.316;False;0	24.79352;False;0	22.87888;False;0	22.10162;False;0	22.41333;False;0	22.2212;False;0	21.67866;False;0	21.84739;False;0	21.78839;False;0	22.14049;False;0	21.13677;False;0	22.1928;False;0	22.47155;False;0	21.8625;False;0	175	B7Z9S8;A6NGH2;P05026-2;P05026	B7Z9S8;A6NGH2;P05026-2;P05026	Sodium/potassium-transporting ATPase subunit beta-1	ATP1B1
22.3213;False;0	21.89134;False;0	22.2775;False;0	21.36858;False;0	22.36119;False;0	22.12383;False;0	21.38427;False;0	21.84583;False;0	22.46695;False;0	21.60517;False;0	21.87271;False;0	21.45156;False;0	23.17975;False;0	22.74417;False;0	21.55809;True;0	20.57311;True;0	22.09036;False;0	22.10466;False;0	22.34657;False;0	23.0922;False;0	22.49228;False;0	23.09896;False;0	23.21555;False;0	23.15256;False;0	23.37398;False;0	21.45648;False;0	21.53422;False;0	21.18592;False;0	21.35035;False;0	21.78493;False;0	21.40364;False;0	18.86157;True;0	20.98329;False;0	20.94725;True;0	20.22708;True;0	19.97102;True;0	21.38015;False;0	21	H3BMT0;H3BTV5;H3BU16;A6NGP5;H3BMV3;Q9H910-2;Q9H910;B4DLH4;H3BMM8;B4E1P3	H3BMT0;H3BTV5;H3BU16;A6NGP5;H3BMV3;Q9H910-2;Q9H910;B4DLH4	Hematological and neurological expressed 1-like protein	HN1L
22.00703;False;0	22.00744;False;0	20.97365;False;0	21.7864;False;0	21.2143;False;0	21.51672;False;0	21.7285;False;0	22.3791;False;0	22.15379;False;0	21.98829;False;0	22.38237;False;0	22.45287;False;0	22.53607;False;0	21.1812;False;0	18.9577;True;0	21.25017;True;0	21.84858;False;0	22.12484;False;0	22.37684;False;0	21.44228;False;0	20.17353;False;0	22.08252;False;0	22.25171;False;0	21.87286;False;0	22.74595;False;0	22.7943;False;0	21.77157;False;0	22.10367;False;0	22.65294;False;0	22.47353;False;0	22.67252;False;0	19.56091;True;0	22.82248;False;0	23.57242;False;0	22.70159;False;0	23.08331;False;0	22.42621;False;0	28	A6NGW1;O95070;E9PIZ0;C9JST7;E9PS11	A6NGW1;O95070;E9PIZ0;C9JST7	Protein YIF1A	YIF1A
25.94127;False;0	25.82187;False;0	27.13389;False;0	26.48368;False;0	26.66099;False;0	26.87162;False;0	26.57715;False;0	26.64993;False;0	26.75634;False;0	26.70636;False;0	26.46644;False;0	26.4498;False;0	27.55866;False;0	27.6102;False;0	28.36503;False;0	21.39282;True;0	27.92818;False;0	28.17579;False;0	27.68732;False;0	28.06379;False;0	27.58728;False;0	27.32886;False;0	27.95255;False;0	27.23526;False;0	27.55399;False;0	27.77731;False;0	26.17682;False;0	26.62854;False;0	26.65376;False;0	26.64623;False;0	26.39393;False;0	26.63506;False;0	26.70398;False;0	26.59363;False;0	26.1558;False;0	26.94492;False;0	26.13444;False;0	44	A6NHR9;A6NHR9-2;J3KTL8;A6NHR9-3;J3QSH1	A6NHR9;A6NHR9-2;J3KTL8;A6NHR9-3	Structural maintenance of chromosomes flexible hinge domain-containing protein 1	SMCHD1
25.2217;False;0	25.15761;False;0	25.20232;False;0	25.25983;False;0	25.34082;False;0	25.67039;False;0	25.80634;False;0	25.15889;False;0	24.65322;False;0	24.81504;False;0	25.12802;False;0	24.92868;False;0	20.68092;True;0	21.03242;True;0	20.78345;True;0	20.05598;True;0	19.91411;True;0	20.01724;True;0	19.419;True;0	20.16599;True;0	19.93957;True;0	20.27044;True;0	18.90238;True;0	20.18953;True;0	19.06516;True;0	24.62812;False;0	25.89936;False;0	25.28577;False;0	24.92877;False;0	25.47763;False;0	25.43543;False;0	26.25577;False;0	24.95766;False;0	24.99959;False;0	25.65171;False;0	24.87797;False;0	25.35931;False;0	89	A6NHT5;REV__Q9H1B7;REV__E9PAX1	A6NHT5;REV__Q9H1B7;REV__E9PAX1	Homeobox protein HMX3	HMX3
23.53398;False;0	23.78227;False;0	23.62856;False;0	23.22031;False;0	23.41028;False;0	23.25753;False;0	23.50337;False;0	23.0681;False;0	23.23389;False;0	23.17069;False;0	22.63854;False;0	23.07423;False;0	23.48419;False;0	23.62678;False;0	20.8408;True;0	20.44588;True;0	23.16197;False;0	23.05147;False;0	22.86176;False;0	23.36038;False;0	23.13676;False;0	23.093;False;0	23.55133;False;0	23.24457;False;0	23.37756;False;0	23.4675;False;0	22.98158;False;0	22.87466;False;0	23.05697;False;0	22.9878;False;0	22.97362;False;0	23.09023;False;0	23.12651;False;0	22.62339;False;0	22.96097;False;0	22.89013;False;0	23.21161;False;0	83	A6NJA2;P54578-2;B7Z4N8;P54578;J3QQT6;J3KS55	A6NJA2;P54578-2;B7Z4N8;P54578	Ubiquitin carboxyl-terminal hydrolase;Ubiquitin carboxyl-terminal hydrolase 14	USP14
23.18282;False;0	22.9365;False;0	22.94405;False;0	22.89523;False;0	22.87963;False;0	22.67838;False;0	22.87089;False;0	23.29235;False;0	22.17029;False;0	22.96885;False;0	22.21389;False;0	22.66201;False;0	22.06838;False;0	21.66692;False;0	22.50824;False;0	20.84348;True;0	22.27708;False;0	22.26382;False;0	21.2369;False;0	21.54274;False;0	22.4315;False;0	22.5296;False;0	21.92474;False;0	21.97722;False;0	19.75931;True;0	22.35119;False;0	22.54496;False;0	22.43627;False;0	22.68014;False;0	22.70742;False;0	22.70307;False;0	23.48751;False;0	22.52104;False;0	23.888;False;0	22.87046;False;0	22.75737;False;0	23.15745;False;0	41	A6NJD9;A8MVT4;A8MYK1;Q16540;H7C2P7	A6NJD9;A8MVT4;A8MYK1;Q16540;H7C2P7	39S ribosomal protein L23, mitochondrial	MRPL23
23.27526;False;0	23.06842;False;0	23.61448;False;0	23.17515;False;0	23.5254;False;0	23.74581;False;0	23.37332;False;0	23.55742;False;0	23.25286;False;0	23.36893;False;0	23.17287;False;0	23.37862;False;0	22.55441;False;0	21.45739;False;0	23.61785;False;0	20.63814;True;0	22.86136;False;0	23.22064;False;0	23.41584;False;0	23.16753;False;0	23.6536;False;0	23.43962;False;0	23.39349;False;0	22.56906;False;0	22.74747;False;0	22.92249;False;0	22.98445;False;0	23.24776;False;0	23.27085;False;0	23.67777;False;0	22.96823;False;0	23.86788;False;0	23.42662;False;0	23.88054;False;0	23.54699;False;0	23.30117;False;0	23.77415;False;0	45	A6NJZ9;Q8WTT2;F5H677	A6NJZ9;Q8WTT2;F5H677	Nucleolar complex protein 3 homolog	NOC3L
22.6127;False;0	22.59085;False;0	22.04574;False;0	22.32446;False;0	22.28207;False;0	22.41416;False;0	22.62609;False;0	21.62916;False;0	21.26012;False;0	22.48272;False;0	20.13763;True;0	21.56973;False;0	23.36773;False;0	23.51412;False;0	20.60078;True;0	21.03612;True;0	22.76947;False;0	22.83268;False;0	22.56006;False;0	22.7298;False;0	22.48451;False;0	22.69464;False;0	22.2469;False;0	22.73316;False;0	22.7736;False;0	22.62879;False;0	22.93677;False;0	22.13655;False;0	22.79972;False;0	22.15465;False;0	22.57478;False;0	22.28658;False;0	22.47939;False;0	21.71637;False;0	22.09123;False;0	21.8845;False;0	22.05854;False;0	38	A6NKH4;Q13596-2;Q13596;H0YK42;Q13596-3;H0YK43	A6NKH4;Q13596-2;Q13596;H0YK42;Q13596-3	Sorting nexin-1	SNX1
21.77096;False;0	21.51031;False;0	21.94878;False;0	22.0424;False;0	21.80621;False;0	22.08958;False;0	21.8848;False;0	21.94314;False;0	22.1649;False;0	21.7167;False;0	21.76069;False;0	22.33355;False;0	21.7856;False;0	19.7616;False;0	22.10275;True;0	20.6342;True;0	21.5682;False;0	21.62694;False;0	21.54684;False;0	21.83646;False;0	21.41478;False;0	21.69651;False;0	20.55;True;0	21.23053;True;0	19.32508;True;0	21.34006;False;0	22.1742;False;0	21.65722;False;0	21.75479;False;0	21.81495;False;0	21.6553;False;0	19.90118;True;0	21.51941;False;0	21.41622;False;0	20.23259;True;0	19.61517;True;0	21.58146;False;0	23	J3KNY6;J3KNE0;Q7Z3J3;A6NKT7;J3KQ37;Q99666;O14715;J3QTV4;F8VYC4;P0DJD0;P0DJD1;F8W705;Q99666-2;C9J6W1;H7BZ48;Q7Z3J3-2;H0YBN8;C9J1W9;C9JF75	J3KNY6;J3KNE0;Q7Z3J3;A6NKT7;J3KQ37;Q99666;O14715;J3QTV4;F8VYC4;P0DJD0;P0DJD1	RanBP2-like and GRIP domain-containing protein 4;RanBP2-like and GRIP domain-containing protein 3;RANBP2-like and GRIP domain-containing protein 5/6;RANBP2-like and GRIP domain-containing protein 8;RANBP2-like and GRIP domain-containing protein 1;RANBP2-like and GRIP domain-containing protein 2	RGPD3;RGPD4;RGPD8;RGPD5;RGPD1;RGPD2
22.95738;False;0	23.83779;False;0	23.00708;False;0	22.50465;False;0	22.52172;False;0	22.97532;False;0	23.46301;False;0	22.16242;False;0	22.07698;False;0	22.54578;False;0	22.72367;False;0	22.61688;False;0	23.61762;False;0	23.26198;False;0	23.74786;False;0	20.72057;True;0	22.78544;False;0	22.66581;False;0	22.28187;False;0	22.99431;False;0	22.98284;False;0	23.26542;False;0	22.47516;False;0	22.07366;False;0	21.93063;False;0	21.71842;False;0	22.69608;False;0	22.33068;False;0	21.99917;False;0	22.41632;False;0	22.36234;False;0	22.36498;False;0	21.92557;False;0	22.47731;False;0	22.12682;False;0	22.75318;False;0	22.60449;False;0	65	A6NLH6;Q9P003	A6NLH6;Q9P003	Protein cornichon homolog 4	CNIH4
24.491;False;0	24.28602;False;0	24.36566;False;0	24.45776;False;0	24.87774;False;0	23.95509;False;0	25.0728;False;0	24.65256;False;0	25.12305;False;0	24.9247;False;0	24.88376;False;0	25.10901;False;0	24.7053;False;0	25.03452;False;0	22.72794;False;0	21.4634;True;0	24.95438;False;0	24.90159;False;0	25.11438;False;0	24.97259;False;0	24.61919;False;0	25.26205;False;0	24.65097;False;0	24.97268;False;0	25.09196;False;0	25.13665;False;0	25.15198;False;0	25.22549;False;0	25.60037;False;0	25.48922;False;0	25.12282;False;0	25.05867;False;0	25.32244;False;0	25.14488;False;0	25.36249;False;0	25.1635;False;0	25.46457;False;0	183	E9PJK1;E9PRJ8;H0YDL9;H0YDJ9;E9PIF1;A6NMH8;P60033;E9PM31;H0YEE2	E9PJK1;E9PRJ8;H0YDL9;H0YDJ9;E9PIF1;A6NMH8;P60033	Tetraspanin;CD81 antigen	CD81
20.7443;True;0	20.69739;True;0	19.45296;True;0	19.91313;True;0	19.4953;True;0	19.85405;True;0	19.22185;True;0	20.21989;True;0	18.54137;True;0	19.1569;True;0	18.36806;True;0	20.01066;True;0	22.84176;False;0	22.98683;False;0	20.96607;True;0	20.86819;True;0	23.53552;False;0	23.03265;False;0	21.96452;False;0	23.62143;False;0	24.10757;False;0	21.61108;False;0	21.97701;False;0	23.09689;False;0	22.7781;False;0	20.59632;False;0	21.01917;False;0	20.92506;False;0	20.67012;False;0	21.44531;False;0	20.26408;False;0	19.51587;True;0	20.68209;False;0	20.22399;True;0	20.30964;False;0	20.83414;False;0	20.58435;False;0	15	A6NN80;E5RK69;E5RK63;E5RJF5;E5RI05	A6NN80;E5RK69	Annexin	ANXA6
25.14946;False;0	24.50966;False;0	24.84852;False;0	24.91543;False;0	24.72088;False;0	24.39643;False;0	25.55541;False;0	25.00337;False;0	25.32285;False;0	25.23787;False;0	25.37673;False;0	25.19565;False;0	24.28884;False;0	25.20676;False;0	23.39793;False;0	19.68109;True;0	24.77555;False;0	25.03699;False;0	25.06612;False;0	25.0759;False;0	24.99576;False;0	25.49076;False;0	25.57193;False;0	25.37019;False;0	24.99105;False;0	20.60861;True;0	19.942;True;0	19.7174;True;0	20.22429;True;0	19.79625;True;0	20.77884;False;0	19.6356;True;0	21.24092;False;0	20.06228;True;0	22.52917;False;0	20.04102;True;0	19.77551;True;0	75	A6NNI4;G8JLH6;P21926;F5GXT1	A6NNI4;G8JLH6;P21926	Tetraspanin;CD9 antigen	CD9
22.49517;False;0	22.72345;False;0	22.62721;False;0	22.53585;False;0	21.61885;False;0	20.29401;False;0	23.48714;False;0	21.99328;False;0	21.86473;False;0	22.09288;False;0	19.20282;True;0	22.30869;False;0	24.62048;False;0	23.75073;False;0	22.74214;False;0	20.78905;True;0	23.60411;False;0	23.4711;False;0	23.81841;False;0	24.81103;False;0	24.13234;False;0	25.0895;False;0	23.60546;False;0	25.25461;False;0	23.14908;False;0	22.93984;False;0	22.67366;False;0	22.70229;False;0	22.89994;False;0	21.65683;False;0	21.53787;False;0	22.99514;False;0	23.30466;False;0	21.63816;False;0	21.2321;False;0	22.36236;False;0	21.52032;False;0	50	A6NNK5;Q12888;F8VY86;Q12888-2;H7C3N7;C9JXV0;M0R142;H7BZY0	A6NNK5;Q12888;F8VY86;Q12888-2	Tumor suppressor p53-binding protein 1	TP53BP1
22.55967;False;0	22.12676;False;0	21.71557;False;0	21.23046;False;0	21.40052;False;0	21.95486;False;0	22.0899;False;0	22.25182;False;0	22.42293;False;0	22.23462;False;0	21.67366;False;0	21.53103;False;0	21.95312;False;0	22.60736;False;0	20.75095;True;0	20.218;True;0	22.0447;False;0	22.0491;False;0	21.27657;False;0	21.53711;False;0	19.72468;True;0	19.63515;True;0	21.98176;False;0	22.0855;False;0	22.34957;False;0	18.86945;True;0	21.63746;False;0	21.57062;False;0	20.79954;False;0	20.75467;False;0	21.61185;False;0	20.59441;False;0	21.34451;False;0	20.59713;True;0	21.35681;False;0	21.07274;False;0	21.90021;False;0	22	A6PVN5;Q15257-3;Q15257-2;Q15257;Q5T949;Q5T948;A6PVN9;B4DZF8;A6PVN7;A6PVN8;C9IZ76;A6PVN6;Q15257-4;B7ZBQ0;Q68CR8	A6PVN5;Q15257-3;Q15257-2;Q15257;Q5T949;Q5T948;A6PVN9;B4DZF8;A6PVN7;A6PVN8;C9IZ76;A6PVN6;Q15257-4	Serine/threonine-protein phosphatase 2A activator	PPP2R4
20.65665;False;0	18.42014;True;0	20.6472;False;0	20.01011;True;0	19.75059;True;0	19.61267;False;0	19.59452;False;0	19.71956;True;0	17.99933;True;0	21.20066;False;0	19.99255;True;0	18.40084;True;0	20.21229;False;0	21.24835;False;0	21.18201;True;0	21.64698;True;0	19.98752;True;0	19.74582;False;0	20.08861;False;0	19.74547;False;0	19.67607;False;0	19.98579;False;0	20.64974;False;0	20.70508;True;0	20.79106;False;0	20.49678;False;0	18.7512;True;0	21.21537;False;0	20.06605;False;0	20.06065;False;0	19.24696;True;0	20.7921;False;0	19.84262;True;0	19.34409;True;0	20.52449;False;0	20.04713;False;0	20.49919;True;0	5	Q5TIG5;C9JX92;A8MQ02;J3KN01;P55196-2;P55196-6;P55196-3;P55196-1;P55196;P55196-5;H0Y7R8	Q5TIG5;C9JX92;A8MQ02;J3KN01;P55196-2;P55196-6;P55196-3;P55196-1;P55196;P55196-5	Afadin	MLLT4
22.6046;False;0	21.9018;False;0	21.66973;False;0	21.73843;False;0	21.31102;False;0	22.021;False;0	22.00943;False;0	22.14376;False;0	22.49409;False;0	21.56695;False;0	21.73983;False;0	21.83067;False;0	20.36132;False;0	20.12189;True;0	22.0431;False;0	21.5868;True;0	20.08292;True;0	20.926;False;0	19.56258;True;0	22.14305;False;0	21.74952;False;0	21.20658;False;0	20.79172;True;0	19.48753;True;0	20.90447;True;0	21.17384;False;0	21.42465;False;0	19.16737;True;0	19.49993;True;0	21.50106;False;0	21.2719;False;0	21.70759;False;0	21.80637;False;0	22.30221;False;0	20.05457;True;0	19.16835;True;0	22.63664;False;0	18	A8MTP9;Q9Y2R4;K7EMK0	A8MTP9;Q9Y2R4	Probable ATP-dependent RNA helicase DDX52	DDX52
26.23378;False;0	26.14895;False;0	26.59662;False;0	26.48051;False;0	26.49592;False;0	26.79996;False;0	26.66804;False;0	26.94949;False;0	26.75187;False;0	26.77605;False;0	26.86455;False;0	26.85186;False;0	24.48879;False;0	24.48068;False;0	23.79471;False;0	22.48947;True;0	24.79342;False;0	24.70414;False;0	24.83147;False;0	25.14507;False;0	25.10009;False;0	24.6435;False;0	25.06788;False;0	24.78287;False;0	24.56744;False;0	25.88604;False;0	25.9358;False;0	26.23017;False;0	26.22858;False;0	26.12139;False;0	26.15021;False;0	26.22681;False;0	26.1033;False;0	26.03901;False;0	25.97334;False;0	25.86202;False;0	25.697;False;0	243	A8MUB1;P68366;C9JDS9;C9JQ00;C9JEV8;C9JJQ8;C9JDL2;A6NHL2-2;A6NHL2;C9K0S6	A8MUB1;P68366	Tubulin alpha-4A chain	TUBA4A
24.32841;False;0	24.02022;False;0	24.12471;False;0	24.10637;False;0	23.46001;False;0	23.51941;False;0	23.6698;False;0	23.72879;False;0	22.84042;False;0	23.95438;False;0	21.59509;False;0	23.20396;False;0	23.78935;False;0	23.98172;False;0	20.12374;True;0	22.69757;False;0	23.89504;False;0	23.77435;False;0	23.63312;False;0	23.71639;False;0	21.92484;False;0	21.13552;False;0	23.79699;False;0	23.44607;False;0	23.60467;False;0	25.23476;False;0	24.49826;False;0	25.06365;False;0	25.14348;False;0	24.45883;False;0	24.67077;False;0	24.82002;False;0	25.27352;False;0	24.6032;False;0	24.52277;False;0	25.05113;False;0	24.23484;False;0	151	A8MVQ3;B4DKY1;P49589-2;P49589;P49589-3	A8MVQ3;B4DKY1;P49589-2;P49589;P49589-3	Cysteine--tRNA ligase, cytoplasmic	CARS
21.60635;False;0	21.52349;False;0	22.61164;False;0	21.80164;False;0	22.46678;False;0	22.26144;False;0	21.70814;False;0	23.1508;False;0	23.39284;False;0	22.44559;False;0	22.47355;False;0	23.17617;False;0	21.92009;False;0	22.58217;False;0	20.06835;True;0	21.17635;True;0	22.29373;False;0	22.37819;False;0	23.41918;False;0	23.00398;False;0	22.23444;False;0	23.4325;False;0	23.19302;False;0	23.79966;False;0	23.6445;False;0	22.90584;False;0	23.37504;False;0	22.84107;False;0	22.30274;False;0	23.82987;False;0	21.09732;False;0	22.15134;False;0	22.55185;False;0	23.90848;False;0	23.01202;False;0	23.88101;False;0	23.42034;False;0	70	Q49AN9;F5H013;P62308;A8MWD9	Q49AN9;F5H013;P62308;A8MWD9	Small nuclear ribonucleoprotein G;Putative small nuclear ribonucleoprotein G-like protein 15	SNRPG;SNRPGP15
19.99513;True;0	18.77145;True;0	23.24282;False;0	19.67059;True;0	19.11054;True;0	18.22904;True;0	20.93265;False;0	19.70735;True;0	20.19825;True;0	19.76274;True;0	18.3641;True;0	18.99051;True;0	24.67433;False;0	24.57623;False;0	23.20298;False;0	21.01175;True;0	24.71816;False;0	24.65802;False;0	24.46694;False;0	24.50428;False;0	24.41751;False;0	24.76269;False;0	24.23469;False;0	24.35016;False;0	24.18797;False;0	23.93382;False;0	23.9167;False;0	23.65207;False;0	23.6138;False;0	23.65327;False;0	23.72328;False;0	23.70546;False;0	23.37716;False;0	24.21505;False;0	23.38219;False;0	23.76537;False;0	24.3646;False;0	88	A8MWK3;P19022	A8MWK3;P19022	Cadherin-2	CDH2
19.228;True;0	21.24284;False;0	20.37825;False;0	20.96642;False;0	21.27861;False;0	20.82532;False;0	21.12136;False;0	19.68014;True;0	21.47293;False;0	21.42291;False;0	20.32136;False;0	19.74137;True;0	20.76536;True;0	20.98753;False;0	21.00466;True;0	21.84565;True;0	21.32614;False;0	20.90661;False;0	19.49186;True;0	19.23504;True;0	20.54388;True;0	21.27293;False;0	21.37374;False;0	21.27691;False;0	20.37878;False;0	19.79547;True;0	19.8445;True;0	20.81488;False;0	20.16407;True;0	20.40831;False;0	18.86558;True;0	21.47596;False;0	21.14954;False;0	20.85893;False;0	20.84452;False;0	20.51595;False;0	20.80262;False;0	16	K7EKF3;E7EVE9;A8MX75;P18074;P18074-2	K7EKF3;E7EVE9;A8MX75;P18074;P18074-2	TFIIH basal transcription factor complex helicase XPD subunit	ERCC2
27.88262;False;0	27.79755;False;0	28.15277;False;0	27.94447;False;0	28.10924;False;0	28.15166;False;0	27.88658;False;0	27.98327;False;0	27.9764;False;0	27.76888;False;0	27.78257;False;0	28.02316;False;0	28.32071;False;0	28.36849;False;0	28.29128;False;0	28.053;False;0	28.39309;False;0	28.4875;False;0	28.3973;False;0	28.61309;False;0	28.54837;False;0	28.33159;False;0	28.31419;False;0	28.28304;False;0	28.43173;False;0	28.15325;False;0	28.22789;False;0	28.14127;False;0	28.34499;False;0	28.41643;False;0	28.18731;False;0	28.26754;False;0	28.2712;False;0	28.14749;False;0	28.43134;False;0	27.98191;False;0	28.21155;False;0	1165	A8MXP9;P43243;D6REM6;D6R991;H0Y8T4;B3KM87;P43243-2;D6RBI2;D6RBK5;D6RE02;D6RIA2;D6RAM9;D6RAY2;D6R8Z5;D6RB45;D6R9F3;D6RBS2;D6RCM3;D6REK4	A8MXP9;P43243;D6REM6;D6R991	Matrin-3	MATR3
22.75847;False;0	21.27537;False;0	21.77242;False;0	21.72247;False;0	21.25649;False;0	21.7376;False;0	21.39153;False;0	22.01246;False;0	21.6435;False;0	21.52344;False;0	21.95848;False;0	20.89304;False;0	20.48791;True;0	19.45708;True;0	19.73748;True;0	22.0197;True;0	20.09224;True;0	19.62969;True;0	19.5317;True;0	19.51411;True;0	20.72866;True;0	21.41442;False;0	20.87491;True;0	19.82429;True;0	19.99213;True;0	20.17986;False;0	20.46683;False;0	20.5364;False;0	19.52082;True;0	19.62353;True;0	18.63046;True;0	20.6054;False;0	20.28241;False;0	21.15233;False;0	19.62806;True;0	21.14737;False;0	21.09275;False;0	12	A8MXV4	A8MXV4	Nucleoside diphosphate-linked moiety X motif 19, mitochondrial	NUDT19
20.82641;False;0	18.59646;True;0	18.24332;True;0	21.22576;False;0	20.45222;False;0	20.43102;True;0	21.19713;False;0	20.67719;False;0	21.26402;False;0	19.58492;False;0	21.01229;False;0	20.92861;False;0	21.08128;False;0	19.04338;True;0	20.63967;True;0	21.48378;True;0	20.94814;False;0	19.76622;True;0	20.99928;False;0	19.61179;True;0	21.763;False;0	21.97663;False;0	21.66136;False;0	22.1788;False;0	21.68316;False;0	20.77258;False;0	21.28991;False;0	21.31518;False;0	20.30841;True;0	21.77696;False;0	21.00977;False;0	21.56318;False;0	21.4313;False;0	20.95134;False;0	21.13258;False;0	20.83892;False;0	21.20335;False;0	22	H3BTL2;H3BS02;Q96G95;A8MY43;O14874;H3BNP3	H3BTL2;H3BS02;Q96G95;A8MY43;O14874;H3BNP3	[3-methyl-2-oxobutanoate dehydrogenase [lipoamide]] kinase, mitochondrial	BCKDK
18.24739;True;0	19.92615;False;0	20.15301;False;0	19.7032;True;0	20.45051;False;0	19.81652;False;0	20.33067;True;0	20.52401;False;0	19.89726;False;0	19.25031;True;0	18.89724;True;0	19.96691;False;0	19.93316;False;0	20.06852;True;0	21.11718;False;0	20.65996;True;0	21.14979;False;0	20.47981;False;0	21.27424;False;0	21.20138;False;0	20.07966;True;0	20.55749;False;0	21.75727;False;0	20.57662;False;0	20.53555;False;0	19.16524;True;0	19.70443;False;0	20.38972;True;0	21.22264;False;0	20.01862;False;0	20.0316;False;0	20.70998;True;0	19.64973;False;0	18.76158;True;0	20.27935;False;0	19.6312;True;0	19.68448;True;0	7	A8MY76;Q86U38	A8MY76;Q86U38	Nucleolar protein 9	NOP9
22.05768;False;0	22.37854;False;0	22.32773;False;0	22.57494;False;0	22.22943;False;0	22.18789;False;0	22.09446;False;0	22.84867;False;0	22.08089;False;0	22.21567;False;0	22.45661;False;0	22.27569;False;0	22.51797;False;0	22.39715;False;0	22.61192;False;0	20.91781;True;0	22.46976;False;0	22.64555;False;0	22.73175;False;0	22.28836;False;0	23.03844;False;0	22.45048;False;0	22.3626;False;0	22.26639;False;0	21.8119;False;0	22.60093;False;0	22.52528;False;0	23.04272;False;0	22.73548;False;0	22.79221;False;0	22.79865;False;0	22.89984;False;0	22.60279;False;0	23.47482;False;0	22.88071;False;0	23.10714;False;0	22.91039;False;0	70	A8MYQ9;J3KQW8;Q9BZG1;C9JY26;Q9BZG1-4;C9JBG0;E7ES60;Q9BZG1-2;K7EIF2;J3QLC6;H7C0Y7;C9JB90;K7EJW7;Q9BSW2-2;Q14964;Q7Z6P3;Q8IZ41	A8MYQ9;J3KQW8;Q9BZG1;C9JY26;Q9BZG1-4;C9JBG0;E7ES60;Q9BZG1-2	Ras-related protein Rab-34	RAB34
21.01509;False;0	20.58859;True;0	20.82881;False;0	21.47055;False;0	20.76223;False;0	22.64529;False;0	20.7102;False;0	20.52388;True;0	21.13352;False;0	20.82594;False;0	20.91327;False;0	21.07803;False;0	22.00278;False;0	20.65193;False;0	22.52609;False;0	21.4038;True;0	20.93229;False;0	20.9595;False;0	21.56523;False;0	22.07653;False;0	22.48254;False;0	22.36621;False;0	21.88696;False;0	23.14351;False;0	22.60302;False;0	19.34299;True;0	22.3347;False;0	19.34312;True;0	20.83391;False;0	22.41007;False;0	21.26522;False;0	21.79828;False;0	18.10048;True;0	21.72796;False;0	21.72472;False;0	20.72409;False;0	21.58031;False;0	13	A9Z1X7;E9PCT1;Q8IYB3-2;Q8IYB3;M0R088;M0R1E7;M0QXG5;B4DED5	A9Z1X7;E9PCT1;Q8IYB3-2;Q8IYB3;M0R088	Serine/arginine repetitive matrix protein 1	SRRM1
26.06129;False;0	26.1617;False;0	26.2146;False;0	26.19094;False;0	25.88579;False;0	26.30876;False;0	25.9444;False;0	25.37564;False;0	24.90541;False;0	25.93114;False;0	25.54684;False;0	25.84475;False;0	25.73273;False;0	26.12981;False;0	24.55655;False;0	22.72682;False;0	26.04839;False;0	26.2097;False;0	25.86318;False;0	25.49036;False;0	25.25278;False;0	24.83031;False;0	25.56628;False;0	24.85334;False;0	25.0065;False;0	25.9819;False;0	25.32282;False;0	26.02789;False;0	26.34973;False;0	25.55617;False;0	25.90428;False;0	26.15217;False;0	26.29611;False;0	25.31652;False;0	25.76344;False;0	25.95456;False;0	25.19806;False;0	420	B0QY89;Q9Y262;Q9Y262-2;B0QY90;C9JHP4;C9K0Q7;H7C3A0;H0Y7E6	B0QY89;Q9Y262;Q9Y262-2;B0QY90	Eukaryotic translation initiation factor 3 subunit L	EIF3L
19.35357;True;0	19.28025;True;0	20.21139;True;0	20.57584;True;0	18.81046;True;0	20.2376;True;0	18.28385;True;0	20.3341;True;0	20.08229;True;0	20.20611;True;0	18.18143;True;0	18.38688;True;0	22.62073;False;0	22.36292;False;0	20.30364;True;0	20.17786;True;0	23.08083;False;0	23.09619;False;0	22.77262;False;0	21.9036;False;0	22.38264;False;0	22.68278;False;0	22.64238;False;0	22.55604;False;0	22.62127;False;0	21.97708;False;0	21.46349;False;0	22.13605;False;0	21.76596;False;0	21.41648;False;0	22.18462;False;0	20.68959;True;0	19.91356;True;0	20.75174;True;0	21.47199;False;0	19.97347;True;0	21.43924;False;0	15	B0QYD3;Q9UH17;Q9UH17-2;Q9UH17-3;P31941-2;P31941	B0QYD3;Q9UH17;Q9UH17-2;Q9UH17-3	DNA dC->dU-editing enzyme APOBEC-3B	APOBEC3B
25.04481;False;0	24.42464;False;0	24.73609;False;0	24.17874;False;0	24.54398;False;0	24.80676;False;0	24.12943;False;0	24.78337;False;0	24.12534;False;0	23.90472;False;0	24.20531;False;0	24.43543;False;0	24.879;False;0	24.8783;False;0	23.93814;False;0	24.71607;False;0	23.64042;False;0	24.2149;False;0	24.36626;False;0	24.79377;False;0	24.953;False;0	24.90454;False;0	24.4272;False;0	24.28651;False;0	24.72812;False;0	24.87942;False;0	24.86273;False;0	24.75979;False;0	24.54191;False;0	24.87366;False;0	24.52492;False;0	25.02035;False;0	24.74684;False;0	24.82702;False;0	25.20885;False;0	24.4496;False;0	24.80109;False;0	159	B0QYK0;Q01844-6;Q01844-3;Q01844;Q01844-5;H7BY36;C9JGE3;Q01844-2;F8WC90;Q01844-4	B0QYK0;Q01844-6;Q01844-3;Q01844;Q01844-5;H7BY36;C9JGE3;Q01844-2	RNA-binding protein EWS	EWSR1
22.42596;False;0	22.62885;False;0	22.96944;False;0	22.53357;False;0	23.0666;False;0	23.52025;False;0	23.02047;False;0	23.27113;False;0	22.94156;False;0	22.59605;False;0	22.5317;False;0	22.49692;False;0	23.26442;False;0	22.79176;False;0	22.4928;False;0	20.39754;True;0	22.94011;False;0	22.79816;False;0	23.10961;False;0	23.12266;False;0	23.30883;False;0	23.06495;False;0	23.51461;False;0	23.93589;False;0	23.99671;False;0	23.2995;False;0	23.72119;False;0	22.74148;False;0	22.47731;False;0	23.2535;False;0	22.7589;False;0	23.20677;False;0	22.78704;False;0	23.13629;False;0	22.73781;False;0	22.62015;False;0	22.40406;False;0	53	H3BPC4;H3BQQ9;B0QYN7;P63279	H3BPC4;H3BQQ9;B0QYN7;P63279	SUMO-conjugating enzyme UBC9	UBE2I
22.01216;False;0	22.00673;False;0	22.12981;False;0	21.92564;False;0	21.71963;False;0	21.49458;False;0	21.58031;False;0	22.54505;False;0	22.10242;False;0	21.69013;False;0	22.04494;False;0	21.9481;False;0	22.74763;False;0	22.2737;False;0	20.96679;True;0	21.26398;True;0	22.84236;False;0	22.6264;False;0	22.82229;False;0	22.33666;False;0	22.75914;False;0	22.85557;False;0	22.4065;False;0	22.39234;False;0	22.52743;False;0	23.03177;False;0	22.98949;False;0	22.79056;False;0	22.81687;False;0	22.73186;False;0	22.63498;False;0	22.8443;False;0	22.59846;False;0	20.66917;False;0	23.15735;False;0	22.67446;False;0	23.53457;False;0	44	I3L1D4;S4R469;F8VR27;F8VZY7;B0QYV1;B0QYY4;J3KNW3;B7Z1U7;F8VZG9;O43251-9;Q9NWB1-3;O43251-4;O43251-5;O43251-10;O43251-2;O43251;Q9NWB1-4;Q9NWB1-5;Q9NWB1;O43251-7;Q9NWB1-2;O43251-6;O43251-8;B0QYY7;F8VRS4;O43251-3;B0QYY6;S4R3K7;J3QQZ2;J3QRF4;A6NFN3;B4DF29;F5H0M1	I3L1D4;S4R469;F8VR27;F8VZY7;B0QYV1;B0QYY4;J3KNW3;B7Z1U7;F8VZG9;O43251-9;Q9NWB1-3;O43251-4;O43251-5;O43251-10;O43251-2;O43251;Q9NWB1-4;Q9NWB1-5;Q9NWB1;O43251-7;Q9NWB1-2;O43251-6;O43251-8;B0QYY7;F8VRS4;O43251-3;B0QYY6;S4R3K7;J3QQZ2;J3QRF4;A6NFN3;B4DF29	RNA binding protein fox-1 homolog;RNA binding protein fox-1 homolog 2;RNA binding protein fox-1 homolog 1;RNA binding protein fox-1 homolog 3	RBFOX1;RBFOX2;RBFOX3
23.52624;False;0	23.34706;False;0	21.86389;False;0	22.50128;False;0	22.94796;False;0	21.91342;False;0	22.5866;False;0	19.48197;True;0	22.59309;False;0	22.76515;False;0	22.48476;False;0	21.83557;False;0	23.90104;False;0	23.89551;False;0	20.28487;True;0	23.24362;False;0	22.18007;False;0	22.50565;False;0	22.20252;False;0	23.79402;False;0	23.63301;False;0	23.39441;False;0	23.72338;False;0	23.80922;False;0	24.12345;False;0	22.60723;False;0	23.53884;False;0	21.99196;False;0	22.0256;False;0	21.70202;False;0	22.22847;False;0	21.65351;False;0	22.29132;False;0	22.45146;False;0	22.64781;False;0	22.41859;False;0	22.34898;False;0	25	F2Z2V0;B0QZ18;Q99829;E7ENH5;A6PVH9;Q5JX56;Q5JX58;Q5JX59;Q5JX60;Q5JX44;Q5JX45;Q5JX54;Q5JX55;H0Y524;Q5JX61;Q5JX52;Q5JX53;Q5JX57;E7EV27	F2Z2V0;B0QZ18;Q99829;E7ENH5;A6PVH9;Q5JX56;Q5JX58;Q5JX59;Q5JX60;Q5JX44;Q5JX45	Copine-1	CPNE1
22.98426;False;0	22.84673;False;0	22.82285;False;0	22.78602;False;0	21.98999;False;0	22.52578;False;0	22.76915;False;0	20.689;True;0	22.02543;False;0	22.46199;False;0	21.95223;False;0	22.05318;False;0	23.08383;False;0	23.17058;False;0	20.17917;True;0	20.34692;True;0	23.39754;False;0	23.12904;False;0	23.56186;False;0	22.52752;False;0	23.13272;False;0	22.87545;False;0	23.20437;False;0	22.72775;False;0	22.4188;False;0	22.79348;False;0	22.27577;False;0	22.68492;False;0	23.28996;False;0	22.57096;False;0	22.98263;False;0	23.09444;False;0	22.88958;False;0	22.34752;False;0	22.17524;False;0	22.33546;False;0	22.35952;False;0	56	B0UX83;P46379-4;P46379-5;P46379-2;P46379;P46379-3;F6S6P2;H0Y4L1;H0Y710;F6UR09;F6U1F2;F6XTU0;F6RG75;F6WML8;F6VEM6;F6X9W3;F6U341	B0UX83;P46379-4;P46379-5;P46379-2;P46379;P46379-3	Large proline-rich protein BAG6	BAG6
24.68233;False;0	24.89032;False;0	24.48573;False;0	24.68672;False;0	24.52001;False;0	24.507;False;0	24.44221;False;0	25.03946;False;0	24.61941;False;0	24.80405;False;0	24.71837;False;0	24.54569;False;0	24.46457;False;0	24.52624;False;0	25.11454;False;0	23.24106;False;0	24.72213;False;0	24.46507;False;0	24.70023;False;0	24.64301;False;0	24.6212;False;0	24.05366;False;0	24.47383;False;0	24.65453;False;0	24.503;False;0	24.81748;False;0	24.58898;False;0	24.57554;False;0	24.81827;False;0	24.66476;False;0	24.76198;False;0	24.86467;False;0	24.96239;False;0	24.87371;False;0	24.46095;False;0	24.80764;False;0	24.95917;False;0	135	B0YIW6;P48444;P48444-2;E9PK34	B0YIW6;P48444;P48444-2	Coatomer subunit delta	ARCN1
24.46973;False;0	25.03465;False;0	24.15892;False;0	24.98911;False;0	26.74111;False;0	24.6133;False;0	24.62984;False;0	24.95034;False;0	25.10314;False;0	25.00996;False;0	25.06242;False;0	24.47988;False;0	21.16936;True;0	21.59587;False;0	20.47855;True;0	20.62993;True;0	19.79662;True;0	21.35127;False;0	20.58665;False;0	21.144;True;0	22.03735;False;0	21.77221;False;0	21.23394;True;0	18.86028;True;0	20.08596;True;0	19.4556;True;0	20.58544;True;0	19.1474;True;0	19.54852;True;0	20.55764;True;0	20.9624;False;0	20.72866;False;0	20.09155;True;0	18.92924;True;0	22.12033;True;0	19.67008;True;0	18.94292;True;0	94	Q16787-1;B0YJ33;Q16787;Q16787-4;Q16787-3;K7EIP4	Q16787-1;B0YJ33;Q16787;Q16787-4;Q16787-3;K7EIP4	Laminin subunit alpha-3	LAMA3
23.65829;False;0	23.65294;False;0	23.39741;False;0	23.76385;False;0	24.0757;False;0	22.94774;False;0	24.36593;False;0	23.75573;False;0	23.72515;False;0	22.84508;False;0	23.42662;False;0	23.23653;False;0	19.83368;True;0	23.0674;False;0	23.61054;False;0	22.26848;False;0	23.13583;False;0	23.32416;False;0	22.99279;False;0	21.30413;False;0	20.90243;True;0	23.54816;False;0	23.18203;False;0	21.47843;False;0	21.26452;True;0	23.66112;False;0	20.25001;True;0	23.96561;False;0	23.41867;False;0	23.8348;False;0	23.80587;False;0	23.2201;False;0	23.51989;False;0	23.91059;False;0	18.81764;True;0	24.2953;False;0	23.81411;False;0	9	B1AH87;P30536	B1AH87;P30536	Translocator protein	TSPO
24.52199;False;0	23.8754;False;0	24.82488;False;0	24.14398;False;0	25.01657;False;0	25.36343;False;0	24.61127;False;0	23.98425;False;0	25.0547;False;0	24.26728;False;0	24.04993;False;0	25.10681;False;0	23.57381;False;0	23.71303;False;0	19.05695;True;0	22.3665;False;0	23.50215;False;0	23.85984;False;0	23.74047;False;0	24.52928;False;0	23.94833;False;0	24.23213;False;0	23.74755;False;0	24.94038;False;0	24.79798;False;0	23.74673;False;0	24.35911;False;0	23.72526;False;0	23.91132;False;0	24.99131;False;0	23.9904;False;0	24.50154;False;0	24.32787;False;0	23.96816;False;0	24.62204;False;0	23.52157;False;0	24.35756;False;0	117	B1AHD1;P55769	B1AHD1;P55769	NHP2-like protein 1;NHP2-like protein 1, N-terminally processed	NHP2L1
21.16564;False;0	21.93625;False;0	19.77441;False;0	20.43685;False;0	20.49746;False;0	20.23015;True;0	21.13765;False;0	20.88606;False;0	21.63821;False;0	20.32367;False;0	19.73075;True;0	20.31893;False;0	20.10687;False;0	20.92034;False;0	21.43122;True;0	21.58205;True;0	20.83326;True;0	19.93566;True;0	20.96198;True;0	20.89134;False;0	20.39338;True;0	20.71272;False;0	19.94974;True;0	21.194;False;0	21.14451;False;0	21.02901;True;0	20.79162;False;0	20.11426;True;0	19.64744;False;0	20.41672;True;0	20.62729;False;0	20.09276;True;0	19.88646;True;0	21.34652;False;0	20.76393;False;0	20.09094;False;0	22.34665;False;0	12	B1AK13;P35914;P35914-3;P35914-2;H0Y2L7	B1AK13;P35914;P35914-3;P35914-2	Hydroxymethylglutaryl-CoA lyase, mitochondrial	HMGCL
25.22015;False;0	25.33508;False;0	24.92465;False;0	25.1585;False;0	24.94011;False;0	24.87666;False;0	25.53851;False;0	25.33743;False;0	24.95394;False;0	25.28411;False;0	25.18839;False;0	25.02411;False;0	25.85391;False;0	26.15151;False;0	25.18204;False;0	23.78317;False;0	25.53949;False;0	25.53958;False;0	25.36533;False;0	25.8189;False;0	25.39342;False;0	25.79198;False;0	25.54315;False;0	25.88439;False;0	25.86086;False;0	25.53092;False;0	25.47794;False;0	25.61661;False;0	25.36853;False;0	25.03846;False;0	25.33719;False;0	24.99804;False;0	25.35293;False;0	24.95238;False;0	25.20918;False;0	25.35424;False;0	24.71036;False;0	247	B1AK88;P47756-2;B1AK87;P47756;B1AK85;F6USW4;F6Q0E3	B1AK88;P47756-2;B1AK87;P47756;B1AK85;F6USW4	F-actin-capping protein subunit beta	CAPZB
21.5013;False;0	19.83621;False;0	21.15505;False;0	21.16116;False;0	20.71674;False;0	21.40981;False;0	21.31346;False;0	19.8427;True;0	20.37601;True;0	21.0831;False;0	20.2558;False;0	21.99535;False;0	21.8753;False;0	21.7013;False;0	21.98656;False;0	20.17469;True;0	22.23824;False;0	21.37204;False;0	21.72021;False;0	19.84258;True;0	21.00117;True;0	21.06966;False;0	19.62146;False;0	23.02707;False;0	20.729;False;0	21.55735;False;0	21.53777;False;0	22.11089;False;0	21.90779;False;0	20.98774;False;0	21.53241;False;0	22.86159;False;0	21.72376;False;0	20.55459;False;0	21.11807;False;0	21.51292;False;0	21.00271;False;0	17	B1AKJ5;O43847;O43847-2;F5H7V1;G3V1R5;H0Y5G9	B1AKJ5;O43847;O43847-2;F5H7V1;G3V1R5	Nardilysin	NRD1
24.05225;False;0	23.85481;False;0	23.66796;False;0	23.64922;False;0	23.72265;False;0	23.66633;False;0	23.5798;False;0	23.61953;False;0	24.03942;False;0	23.77796;False;0	23.6782;False;0	23.51135;False;0	24.91072;False;0	24.78751;False;0	23.56616;False;0	20.74925;True;0	24.62394;False;0	24.66264;False;0	24.68833;False;0	24.73846;False;0	24.39728;False;0	24.33327;False;0	24.82328;False;0	24.75801;False;0	24.90132;False;0	23.92624;False;0	23.89855;False;0	23.63744;False;0	23.63677;False;0	23.61818;False;0	23.86287;False;0	23.7348;False;0	23.80568;False;0	23.50616;False;0	23.47098;False;0	23.68046;False;0	23.53124;False;0	143	B4DFR2;B1AKR6;Q9NP97;H3BQI1;Q8TF09;H3BNG9;H3BPA0;Q7Z4M1;Q9NP97-2	B4DFR2;B1AKR6;Q9NP97;H3BQI1;Q8TF09	Dynein light chain roadblock-type 1;Dynein light chain roadblock-type 2	DYNLRB1;DYNLRB2
20.96325;False;0	21.80723;False;0	19.5787;True;0	19.17888;True;0	21.14152;False;0	20.19928;False;0	19.00187;False;0	19.9541;True;0	20.71942;False;0	19.37993;True;0	19.72674;True;0	18.8561;True;0	23.52862;False;0	24.38423;False;0	20.40937;True;0	21.55556;True;0	23.27767;False;0	23.42611;False;0	22.92794;False;0	22.37021;False;0	23.17533;False;0	22.15069;False;0	23.57485;False;0	24.44525;False;0	24.59827;False;0	23.40263;False;0	21.51576;False;0	22.49478;False;0	22.43576;False;0	21.00854;False;0	23.02805;False;0	21.76636;False;0	22.70658;False;0	22.90604;False;0	21.77076;False;0	23.0532;False;0	21.90489;False;0	49	Q15121;B1AKZ3;B1AKZ5	Q15121;B1AKZ3;B1AKZ5	Astrocytic phosphoprotein PEA-15	PEA15
23.05945;False;0	23.08698;False;0	23.17505;False;0	22.89158;False;0	23.08733;False;0	23.82386;False;0	23.03534;False;0	22.5275;False;0	22.01011;False;0	22.39029;False;0	22.15638;False;0	22.55623;False;0	22.40169;False;0	19.90789;True;0	20.70056;True;0	20.60924;True;0	21.85079;False;0	22.28968;False;0	21.7338;False;0	22.41183;False;0	22.02732;False;0	21.52765;False;0	20.27807;True;0	19.62786;True;0	22.16085;False;0	22.12035;False;0	22.9844;False;0	22.44506;False;0	22.30663;False;0	22.79376;False;0	22.15604;False;0	23.04695;False;0	22.49299;False;0	22.94237;False;0	22.92405;False;0	21.93937;False;0	22.75442;False;0	48	H0Y6Y8;B1AL05;Q8N983-4;Q8N983-3;Q8N983-2;Q8N983;C9J5Q3;B1AL06;H0YBU8;M0R051	H0Y6Y8;B1AL05;Q8N983-4;Q8N983-3;Q8N983-2;Q8N983;C9J5Q3;B1AL06;H0YBU8	39S ribosomal protein L43, mitochondrial	MRPL43
21.49194;False;0	21.3191;False;0	21.25897;False;0	21.28433;False;0	21.52559;False;0	21.25246;False;0	21.36826;False;0	21.56732;False;0	21.2127;False;0	21.70054;False;0	21.49057;False;0	21.31252;False;0	21.85129;False;0	22.10082;False;0	21.82663;True;0	20.34946;True;0	22.4244;False;0	22.2863;False;0	22.65045;False;0	21.89008;False;0	22.49123;False;0	22.73018;False;0	22.46149;False;0	21.80025;False;0	21.95624;False;0	21.79899;False;0	21.32207;False;0	19.7475;True;0	21.06723;False;0	20.65569;False;0	21.81186;False;0	21.36319;False;0	21.21211;False;0	21.79082;False;0	21.22111;False;0	21.6874;False;0	21.13915;False;0	33	B1ALK7;B7Z6G2;Q14155-1;Q14155-5;E7EUY6;Q14155-6;Q14155-2;Q14155-3;Q14155;B7Z6D9;E9PDQ5	B1ALK7;B7Z6G2;Q14155-1;Q14155-5;E7EUY6;Q14155-6;Q14155-2;Q14155-3;Q14155	Rho guanine nucleotide exchange factor 7	ARHGEF7
21.4341;False;0	21.72812;False;0	21.14183;False;0	21.55084;False;0	20.30448;True;0	19.63862;True;0	22.21966;False;0	22.41002;False;0	20.95992;False;0	21.44839;False;0	21.41126;False;0	21.27202;False;0	22.67377;False;0	22.13436;False;0	20.2274;True;0	21.31138;True;0	22.2292;False;0	22.52736;False;0	21.81788;False;0	22.51253;False;0	22.24281;False;0	22.19361;False;0	22.34692;False;0	22.19202;False;0	21.81859;False;0	20.03499;True;0	19.97179;True;0	19.51696;True;0	19.30813;True;0	19.43579;True;0	20.00292;True;0	18.84082;True;0	19.19676;True;0	19.59627;True;0	20.49645;True;0	19.70015;True;0	19.77121;True;0	6	B1AMS2;F5H1J5;Q14141-2;Q14141-4;Q14141;B4E049;Q14141-3	B1AMS2;F5H1J5;Q14141-2;Q14141-4;Q14141;B4E049	Septin-6	SEPT6
24.59098;False;0	24.56761;False;0	25.06089;False;0	24.80006;False;0	24.95536;False;0	25.57251;False;0	25.17733;False;0	25.05001;False;0	24.9276;False;0	24.85367;False;0	25.11648;False;0	25.26585;False;0	24.37842;False;0	24.43275;False;0	24.54185;False;0	24.17904;False;0	24.9453;False;0	24.74643;False;0	24.94463;False;0	24.77299;False;0	25.22902;False;0	25.0077;False;0	24.73283;False;0	24.67901;False;0	24.38364;False;0	25.5357;False;0	25.60597;False;0	25.6624;False;0	25.2149;False;0	25.55944;False;0	25.58317;False;0	25.69819;False;0	25.27259;False;0	25.94174;False;0	25.77057;False;0	25.41041;False;0	25.54439;False;0	198	B1ANR0;Q13310-2;Q13310;Q13310-3;H0Y5F5;H0YCC8;B1ANR1;H0YEU6;H0YEQ8;H0YER0;H0Y6X6;P0CB38	B1ANR0;Q13310-2;Q13310;Q13310-3;H0Y5F5	Polyadenylate-binding protein;Polyadenylate-binding protein 4	PABPC4
19.8848;False;0	21.55032;False;0	20.77989;False;0	21.2727;False;0	20.06855;False;0	20.74919;False;0	20.84215;False;0	19.5531;True;0	19.96113;False;0	21.41297;False;0	20.75866;False;0	20.58003;False;0	20.56893;True;0	20.43339;False;0	20.35784;True;0	20.44203;True;0	20.09905;False;0	19.19662;False;0	19.4207;False;0	18.93976;True;0	20.21991;True;0	19.93202;True;0	20.3721;False;0	19.48503;False;0	20.68724;True;0	22.92272;False;0	23.68239;False;0	23.65042;False;0	23.88222;False;0	24.29095;False;0	22.68031;False;0	23.14605;False;0	26.09513;False;0	24.74684;False;0	25.03704;False;0	25.33933;False;0	23.97001;False;0	54	H3BLV0;E9PSH2;B1AP13;P08174-4;P08174;P08174-3;P08174-5;P08174-2;P08174-6;P08174-7;B1AP15;H7BY55	H3BLV0;E9PSH2;B1AP13;P08174-4;P08174;P08174-3;P08174-5;P08174-2;P08174-6;P08174-7;B1AP15	Complement decay-accelerating factor	CD55
21.2433;False;0	21.98791;False;0	21.83738;False;0	22.11229;False;0	21.74209;False;0	21.62712;False;0	21.59149;False;0	20.26648;False;0	20.69371;True;0	21.24499;False;0	20.04135;True;0	21.58095;False;0	21.03443;False;0	20.9549;False;0	21.73545;True;0	19.3144;True;0	21.69791;False;0	21.50494;False;0	21.12824;False;0	21.74148;False;0	19.42246;True;0	21.28912;False;0	18.87402;True;0	20.70717;False;0	20.72634;False;0	20.37147;True;0	21.03765;False;0	21.62064;False;0	21.77981;False;0	21.78049;False;0	21.48709;False;0	21.32531;False;0	21.22329;False;0	21.07307;False;0	21.93744;False;0	21.5197;False;0	19.09019;True;0	27	S4R2X5;E7EP42;E9PB91;B1APJ0;O14925;Q5SRD1	S4R2X5;E7EP42;E9PB91;B1APJ0;O14925;Q5SRD1	Mitochondrial import inner membrane translocase subunit Tim23;Putative mitochondrial import inner membrane translocase subunit Tim23B	TIMM23B;TIMM23
21.69077;False;0	20.91349;False;0	20.13132;False;0	20.00141;False;0	20.72974;False;0	18.79995;True;0	19.10406;True;0	21.39273;False;0	19.86325;True;0	19.98092;False;0	19.45302;True;0	18.22537;True;0	21.95248;False;0	22.34968;False;0	21.80398;True;0	20.2587;True;0	20.88636;False;0	20.59104;False;0	20.58509;False;0	19.17172;True;0	20.84759;False;0	20.98106;False;0	21.59623;False;0	21.50257;False;0	21.46553;False;0	19.34243;True;0	20.3014;False;0	20.6136;False;0	19.77417;True;0	19.87183;False;0	20.77435;False;0	19.14962;True;0	20.55684;False;0	20.26247;False;0	20.2055;True;0	20.02472;False;0	18.9931;True;0	4	B1ARP7;Q9NWV4	B1ARP7;Q9NWV4	UPF0587 protein C1orf123	C1orf123
27.42118;False;0	27.11892;False;0	26.52556;False;0	27.01073;False;0	27.19423;False;0	26.31795;False;0	26.82481;False;0	26.47843;False;0	27.43261;False;0	26.83882;False;0	27.23882;False;0	26.8889;False;0	24.77651;False;0	25.58308;False;0	21.16045;True;0	20.5522;True;0	24.70192;False;0	24.68742;False;0	25.05063;False;0	25.34736;False;0	24.87075;False;0	25.65228;False;0	24.75618;False;0	26.5685;False;0	26.35592;False;0	25.8059;False;0	26.14118;False;0	26.4986;False;0	25.70195;False;0	25.51605;False;0	26.33277;False;0	25.33419;False;0	25.97861;False;0	26.44862;False;0	25.27515;False;0	26.89689;False;0	26.23931;False;0	304	C9JIZ6;B1AVU8;P07602;P07602-2;P07602-3	C9JIZ6;B1AVU8;P07602;P07602-2;P07602-3	Prosaposin;Saposin-A;Saposin-B-Val;Saposin-B;Saposin-C;Saposin-D	PSAP
25.67764;False;0	25.5934;False;0	25.81687;False;0	25.4968;False;0	25.72541;False;0	26.09212;False;0	25.23228;False;0	25.27739;False;0	25.76886;False;0	25.15457;False;0	25.56544;False;0	25.4239;False;0	26.2258;False;0	26.49784;False;0	24.84891;False;0	20.13101;True;0	26.44144;False;0	26.42798;False;0	26.80452;False;0	26.00877;False;0	26.52329;False;0	26.31285;False;0	25.83101;False;0	26.18546;False;0	26.14016;False;0	26.87923;False;0	26.56282;False;0	26.7252;False;0	26.87713;False;0	26.82627;False;0	26.86844;False;0	26.6133;False;0	26.11759;False;0	26.67088;False;0	26.92502;False;0	26.29211;False;0	26.81909;False;0	320	F8VY35;F8W0J6;F5H4R6;H0YIV4;B3KNT8;P55209;H0YHC3;F8W118;F8VV59;B7Z9C2;H0YH88;F8W020;F8VUX1;F8W543;B3KV44;F8VXI6;F8VRJ2;F8VVB5;F8VUC3;B7Z4K9	F8VY35;F8W0J6;F5H4R6;H0YIV4;B3KNT8;P55209;H0YHC3;F8W118;F8VV59;B7Z9C2;H0YH88;F8W020;F8VUX1;F8W543;B3KV44;F8VXI6;F8VRJ2;F8VVB5	Nucleosome assembly protein 1-like 1	NAP1L1
19.296;True;0	20.57311;False;0	20.86839;False;0	18.62161;True;0	19.58285;True;0	20.31041;False;0	20.63361;False;0	20.94913;False;0	21.21288;False;0	20.47179;False;0	20.92861;False;0	21.31617;False;0	19.56452;True;0	20.52326;True;0	20.73801;True;0	20.77157;True;0	20.32959;False;0	19.96125;True;0	19.84394;False;0	21.22729;False;0	20.83329;False;0	21.3118;False;0	20.7874;False;0	21.44572;False;0	20.8963;False;0	21.58169;False;0	21.71704;False;0	20.92989;True;0	21.01985;False;0	21.47467;False;0	20.89881;False;0	20.84621;False;0	21.22488;False;0	21.72075;False;0	20.91627;False;0	20.94814;False;0	21.46468;False;0	28	B3KPJ4;Q8IXK0-2;Q8IXK0-4;Q8IXK0;Q8IXK0-5;H7C528;C9J3D2;Q8IXK0-3;Q8NDX5-2;Q8NDX5;Q8NDX5-7	B3KPJ4;Q8IXK0-2;Q8IXK0-4;Q8IXK0;Q8IXK0-5;H7C528;C9J3D2;Q8IXK0-3;Q8NDX5-2;Q8NDX5;Q8NDX5-7	Polyhomeotic-like protein 2;Polyhomeotic-like protein 3	PHC2;PHC3
20.50087;False;0	21.15004;False;0	21.08005;False;0	20.91284;False;0	20.40883;False;0	20.65158;False;0	21.09494;False;0	21.22576;False;0	21.46906;False;0	21.24905;False;0	21.0762;False;0	21.50959;False;0	21.02311;True;0	20.71702;True;0	20.30454;True;0	21.41378;True;0	19.57214;True;0	19.6571;True;0	22.23234;False;0	19.90414;False;0	20.92955;False;0	20.8874;False;0	20.12227;True;0	21.25862;False;0	19.55182;True;0	21.24598;False;0	21.38385;False;0	21.0868;False;0	21.41049;False;0	20.93272;False;0	21.44915;False;0	21.72005;False;0	21.78213;False;0	22.02827;False;0	21.52521;False;0	21.88305;False;0	22.30558;False;0	25	B3KQC5;Q9UKM7;H0YGV7;H0YG20	B3KQC5;Q9UKM7;H0YGV7;H0YG20	alpha-1,2-Mannosidase;Endoplasmic reticulum mannosyl-oligosaccharide 1,2-alpha-mannosidase	MAN1B1
20.27139;False;0	20.18536;True;0	21.88181;False;0	21.16411;False;0	21.41462;False;0	21.26086;False;0	20.27674;False;0	19.57;True;0	20.61827;False;0	21.0456;False;0	20.3431;False;0	21.05451;False;0	21.30997;False;0	22.71444;False;0	19.4734;True;0	20.37845;True;0	21.37624;False;0	21.49145;False;0	22.1134;False;0	21.25356;False;0	21.27202;False;0	21.08894;False;0	20.27044;True;0	21.22388;False;0	21.67288;False;0	20.96902;False;0	20.59341;False;0	19.0696;True;0	22.11401;False;0	21.29216;False;0	21.44182;False;0	21.61751;False;0	21.45131;False;0	19.94991;True;0	21.63688;False;0	21.21744;False;0	20.77217;False;0	4	Q99808;B3KQV7	Q99808;B3KQV7	Equilibrative nucleoside transporter 1	SLC29A1
23.53564;False;0	23.35904;False;0	23.40912;False;0	23.22935;False;0	23.01149;False;0	23.02486;False;0	23.32196;False;0	24.02775;False;0	23.05005;False;0	23.09037;False;0	23.38047;False;0	23.27384;False;0	23.25854;False;0	23.39924;False;0	23.2856;False;0	22.19132;False;0	23.43822;False;0	23.78077;False;0	23.56686;False;0	23.97088;False;0	23.88855;False;0	23.27014;False;0	23.97526;False;0	23.49948;False;0	23.53848;False;0	23.61234;False;0	23.70472;False;0	23.63334;False;0	23.30841;False;0	23.76759;False;0	22.83034;False;0	23.96842;False;0	23.56964;False;0	23.82726;False;0	23.33279;False;0	23.36653;False;0	23.87474;False;0	58	J3KPW7;B3KRS5;Q92769;E5RFI6;E5RJ04;E5RGV4;E5RHE7;E5RH52;E5RG37;E5RFP9;H3BM24;E5RK19	J3KPW7;B3KRS5;Q92769	Histone deacetylase 2	HDAC2
25.26066;False;0	25.27345;False;0	25.14118;False;0	25.05321;False;0	24.88944;False;0	25.20292;False;0	24.94619;False;0	24.90366;False;0	24.25609;False;0	24.58864;False;0	24.74858;False;0	24.76966;False;0	25.22556;False;0	25.29953;False;0	24.65431;False;0	25.11771;False;0	25.24471;False;0	24.80198;False;0	24.88567;False;0	24.92529;False;0	25.20374;False;0	24.25883;False;0	25.14562;False;0	24.60671;False;0	24.83321;False;0	25.31223;False;0	24.86022;False;0	24.96031;False;0	25.24329;False;0	24.58423;False;0	24.71398;False;0	25.03901;False;0	25.1712;False;0	24.22479;False;0	24.87023;False;0	25.48081;False;0	24.06497;False;0	132	B3KS98;O15372;E5RJT0;E5RGU4;E5RFW7;E5RFH0;E5RHC7;E5RH59	B3KS98;O15372;E5RJT0	Eukaryotic translation initiation factor 3 subunit H	EIF3H
25.76241;False;0	25.88916;False;0	25.88208;False;0	25.84824;False;0	25.29544;False;0	25.85069;False;0	26.17465;False;0	25.16883;False;0	24.66942;False;0	25.42502;False;0	24.80312;False;0	25.04872;False;0	25.63807;False;0	25.73993;False;0	24.99261;False;0	21.72563;False;0	25.36516;False;0	25.6233;False;0	25.22358;False;0	25.27291;False;0	25.07455;False;0	24.49497;False;0	25.28539;False;0	24.76385;False;0	24.5464;False;0	25.51851;False;0	24.98316;False;0	25.4755;False;0	25.57825;False;0	25.10326;False;0	25.46722;False;0	25.39992;False;0	25.81304;False;0	24.84369;False;0	25.27131;False;0	25.29936;False;0	25.04631;False;0	214	B3KSH1;O00303;B4DEW9;H0YDT6;E9PQV8	B3KSH1;O00303;B4DEW9	Eukaryotic translation initiation factor 3 subunit F	EIF3F
19.74076;True;0	21.6479;False;0	20.64738;True;0	21.75426;False;0	22.07388;False;0	21.3611;False;0	23.02064;False;0	22.10377;False;0	23.17643;False;0	21.87436;False;0	19.48259;True;0	21.83573;False;0	19.23741;True;0	22.65069;False;0	19.81083;True;0	21.0861;True;0	19.98218;True;0	19.54985;True;0	19.46617;True;0	18.85939;True;0	19.5243;True;0	20.76414;True;0	20.94835;False;0	22.17316;False;0	21.23357;False;0	19.93409;True;0	22.12962;False;0	20.9544;False;0	22.24412;False;0	20.29259;True;0	21.40296;False;0	19.92258;True;0	21.85548;False;0	19.87132;True;0	21.51951;False;0	21.90918;False;0	22.10888;False;0	13	B3KSI3;O15382;M0QZ10;M0QXF9;O15382-2;M0QZP4;M0R2K7	B3KSI3;O15382;M0QZ10;M0QXF9;O15382-2;M0QZP4	Branched-chain-amino-acid aminotransferase;Branched-chain-amino-acid aminotransferase, mitochondrial	BCAT2
22.49399;False;0	22.35662;False;0	22.77634;False;0	22.07228;False;0	22.25127;False;0	22.50108;False;0	22.5636;False;0	23.366;False;0	21.96409;False;0	21.85521;False;0	22.37901;False;0	22.35877;False;0	23.22118;False;0	22.89245;False;0	22.99528;False;0	19.74108;True;0	22.45784;False;0	22.3019;False;0	22.45731;False;0	23.17437;False;0	22.94323;False;0	21.71108;False;0	22.76763;False;0	23.0016;False;0	22.68991;False;0	22.75784;False;0	22.64944;False;0	22.65914;False;0	22.50787;False;0	21.96684;False;0	22.76986;False;0	22.49673;False;0	23.50179;False;0	22.51581;False;0	22.05199;False;0	22.44834;False;0	21.70637;False;0	24	F8W7U8;P49959-2;P49959;B3KTC7;F5GXT0;F5H742;F5H256	F8W7U8;P49959-2;P49959;B3KTC7;F5GXT0	Double-strand break repair protein MRE11A	MRE11A
25.93351;False;0	27.03748;False;0	23.8658;False;0	26.17558;False;0	26.1685;False;0	24.59895;False;0	26.36926;False;0	25.88397;False;0	27.37435;False;0	25.87007;False;0	25.93116;False;0	26.24599;False;0	25.48846;False;0	26.48188;False;0	25.6804;False;0	25.23688;False;0	25.22652;False;0	25.46806;False;0	25.52145;False;0	26.55434;False;0	25.73838;False;0	26.40285;False;0	26.4535;False;0	27.26392;False;0	27.57369;False;0	27.61667;False;0	28.26074;False;0	27.72904;False;0	27.69518;False;0	27.83906;False;0	28.209;False;0	27.79817;False;0	28.25449;False;0	28.81121;False;0	28.41442;False;0	28.15533;False;0	29.38874;False;0	360	B3KUK2;P04179;F5H3C5;F5H4R2;F5GYZ5;P04179-2;B4E3K9;G8JLJ2;G5E9P6;F5GXZ9	B3KUK2;P04179;F5H3C5;F5H4R2;F5GYZ5;P04179-2;B4E3K9;G8JLJ2	Superoxide dismutase [Mn], mitochondrial	SOD2
21.42096;False;0	19.35966;True;0	22.41607;False;0	19.77048;False;0	21.45307;False;0	23.35743;False;0	19.75519;False;0	21.74645;False;0	21.45999;False;0	21.28895;False;0	21.50475;False;0	21.56109;False;0	20.59427;True;0	20.04099;True;0	19.82302;True;0	19.89165;True;0	19.8277;True;0	20.58622;True;0	20.95442;True;0	20.86974;False;0	21.38248;False;0	20.12354;True;0	20.65753;True;0	18.54334;True;0	20.08162;True;0	23.14144;False;0	22.94619;False;0	22.91167;False;0	22.48072;False;0	22.7535;False;0	22.81445;False;0	22.33642;False;0	22.6437;False;0	22.91039;False;0	22.66854;False;0	22.46834;False;0	23.26671;False;0	14	B7ZKQ9;F5H4X0;B3KW46;B4DZ71;Q8WTV0-3;Q8WTV0-4;F8W8N0;Q8WTV0-2;Q8WTV0	B7ZKQ9;F5H4X0;B3KW46;B4DZ71;Q8WTV0-3;Q8WTV0-4;F8W8N0;Q8WTV0-2;Q8WTV0	Scavenger receptor class B member 1	SCARB1
24.58669;False;0	23.81402;False;0	23.72671;False;0	24.18737;False;0	23.96983;False;0	24.37325;False;0	24.02149;False;0	24.21282;False;0	23.50688;False;0	24.30452;False;0	24.84933;False;0	24.31278;False;0	23.6796;False;0	24.06956;False;0	24.26928;False;0	20.0311;True;0	24.23199;False;0	24.58932;False;0	23.80568;False;0	23.96446;False;0	23.44354;False;0	23.57957;False;0	23.97946;False;0	23.46189;False;0	23.97325;False;0	24.14313;False;0	23.6111;False;0	24.35998;False;0	24.31015;False;0	23.70451;False;0	24.19858;False;0	24.15097;False;0	24.13876;False;0	23.29221;False;0	23.8588;False;0	24.59952;False;0	23.38219;False;0	70	J3KQU9;B3KXW5;O43747;O43747-2;H3BRM7;H3BN71;B4DGE1;H3BR36;H3BUN9;H3BNR4	J3KQU9;B3KXW5;O43747;O43747-2	AP-1 complex subunit gamma-1	AP1G1
21.93521;False;0	21.81261;False;0	21.16779;False;0	21.7959;False;0	21.27065;False;0	22.20982;False;0	21.34662;False;0	21.95379;False;0	21.63516;False;0	21.73475;False;0	22.5816;False;0	21.92158;False;0	21.53403;False;0	22.09371;False;0	20.74503;True;0	20.51204;True;0	22.2756;False;0	21.95954;False;0	22.048;False;0	22.05063;False;0	22.37531;False;0	22.4046;False;0	22.0713;False;0	22.53967;False;0	22.1437;False;0	21.82699;False;0	22.3043;False;0	22.41121;False;0	21.80723;False;0	22.25301;False;0	22.24586;False;0	22.05046;False;0	22.01001;False;0	22.33568;False;0	22.16537;False;0	22.50249;False;0	22.96721;False;0	66	B3KY94;H3BTV1;O14735;H3BUR9	B3KY94;H3BTV1;O14735	CDP-diacylglycerol--inositol 3-phosphatidyltransferase	CDIPT
22.84963;False;0	23.08;False;0	23.72265;False;0	22.46643;False;0	23.37849;False;0	23.18292;False;0	22.84709;False;0	19.95375;True;0	22.25534;False;0	22.67538;False;0	22.66536;False;0	23.29838;False;0	24.57329;False;0	25.21926;False;0	20.22287;True;0	23.43339;False;0	24.227;False;0	24.3534;False;0	24.65031;False;0	23.81411;False;0	22.90645;False;0	24.24779;False;0	23.39898;False;0	24.4197;False;0	24.65704;False;0	24.13297;False;0	24.17005;False;0	24.86098;False;0	24.62762;False;0	23.82289;False;0	24.38706;False;0	19.13154;True;0	23.70609;False;0	23.64746;False;0	24.00445;False;0	24.23878;False;0	22.27526;False;0	108	B4DDF4;B4DUT8;Q99439;Q99439-2;H3BVI6;K7ES69;H3BQH0;U3KPS3	B4DDF4;B4DUT8;Q99439;Q99439-2;H3BVI6;K7ES69	Calponin;Calponin-2	CNN2
21.00642;False;0	18.29487;True;0	21.26339;False;0	21.07744;False;0	21.52731;False;0	21.27008;False;0	21.60621;False;0	20.63538;False;0	21.74583;False;0	20.96014;False;0	19.00045;True;0	21.40057;False;0	22.55756;False;0	22.12972;False;0	20.61425;True;0	20.72883;True;0	22.04847;False;0	21.94942;False;0	21.43797;False;0	22.55309;False;0	22.70742;False;0	21.99704;False;0	20.39443;True;0	21.90562;False;0	22.02452;False;0	21.8786;False;0	22.28119;False;0	21.74152;False;0	21.21792;False;0	23.02734;False;0	21.66969;False;0	21.87354;False;0	21.22941;False;0	18.22421;True;0	22.28037;False;0	21.04093;False;0	22.85544;False;0	20	Q8WYA6-3;Q8WYA6-2;B4DE16;Q8WYA6	Q8WYA6-3;Q8WYA6-2;B4DE16;Q8WYA6	Beta-catenin-like protein 1	CTNNBL1
22.20449;False;0	21.37279;False;0	22.37472;False;0	21.69922;False;0	21.93894;False;0	22.09565;False;0	21.34321;False;0	21.86132;False;0	19.70619;True;0	21.32421;False;0	21.6529;False;0	21.5739;False;0	21.64672;False;0	20.9679;False;0	20.86007;True;0	20.78184;True;0	22.34635;False;0	22.08978;False;0	22.23929;False;0	21.09062;False;0	21.57187;False;0	21.70045;False;0	21.48616;False;0	21.01706;False;0	19.67892;True;0	20.83636;True;0	20.98614;False;0	21.9247;False;0	21.6035;False;0	21.38853;False;0	21.34841;False;0	21.5739;False;0	22.01035;False;0	22.82483;False;0	21.16533;False;0	20.94263;False;0	21.36837;False;0	24	B4DXV1;B4DKA4;B4DE19;B4DIG1;Q9H9T3-2;Q9H9T3;H0YAP7	B4DXV1;B4DKA4;B4DE19;B4DIG1;Q9H9T3-2;Q9H9T3	Elongator complex protein 3	ELP3
21.08641;False;0	20.68586;False;0	20.94421;False;0	20.15734;False;0	20.13345;False;0	20.51412;False;0	19.48809;False;0	18.50402;True;0	21.44076;False;0	20.22187;False;0	20.7733;False;0	20.41369;False;0	20.98378;False;0	21.01107;False;0	19.26659;True;0	21.45339;True;0	20.62426;False;0	21.13006;False;0	21.08673;False;0	21.43695;False;0	22.08521;False;0	21.28116;False;0	21.52941;False;0	21.24806;False;0	21.49668;False;0	20.00404;True;0	21.11737;False;0	20.35035;False;0	20.65875;False;0	20.72192;False;0	20.4957;False;0	21.30173;False;0	19.61788;False;0	21.5787;False;0	20.68312;False;0	20.62399;False;0	21.59714;False;0	11	B4DFC9;Q99747	B4DFC9;Q99747	Gamma-soluble NSF attachment protein	NAPG
24.16837;False;0	23.69445;False;0	19.26669;False;0	23.49167;False;0	22.22205;False;0	21.2558;False;0	24.54663;False;0	22.15561;False;0	23.96974;False;0	24.09973;False;0	22.76095;False;0	23.14108;False;0	24.59275;False;0	24.24518;False;0	20.92847;True;0	21.34222;True;0	23.56477;False;0	23.634;False;0	23.50057;False;0	24.01903;False;0	23.32663;False;0	23.47383;False;0	24.57502;False;0	25.15019;False;0	25.05503;False;0	18.91942;True;0	19.2484;True;0	19.0097;True;0	20.25045;True;0	18.7246;True;0	19.40489;True;0	19.41315;True;0	18.40132;True;0	19.60778;True;0	20.08927;True;0	19.2837;True;0	19.52887;True;0	50	B4DHT5;Q96CM8;B4DFQ6;E9PF16;B4DUF5;D6RF87	B4DHT5;Q96CM8;B4DFQ6;E9PF16;B4DUF5	Acyl-CoA synthetase family member 2, mitochondrial	ACSF2
20.86529;False;0	20.83453;False;0	21.01713;False;0	19.35944;True;0	20.74411;False;0	20.85878;False;0	20.62605;False;0	19.72162;True;0	20.56337;False;0	20.3596;False;0	20.95966;True;0	20.82633;False;0	19.48243;True;0	20.57616;False;0	21.27598;True;0	21.91352;True;0	21.05477;False;0	20.71883;False;0	20.82026;False;0	20.71565;False;0	21.25459;False;0	20.9805;False;0	19.76298;True;0	20.61522;False;0	20.54015;True;0	19.98959;True;0	20.85407;False;0	21.14936;False;0	20.88792;False;0	20.81276;False;0	21.08031;False;0	20.099;True;0	20.60232;False;0	20.09757;True;0	20.85247;False;0	20.85575;False;0	21.07978;True;0	2	H0YDK8;E9PR38;E7EWT3;H0YEH2;Q5T1Z4;Q5T1Z8;B4DG92;Q14671-2;Q14671;Q14671-3;H0YDC5;H0YC97	H0YDK8;E9PR38;E7EWT3;H0YEH2;Q5T1Z4;Q5T1Z8;B4DG92;Q14671-2;Q14671;Q14671-3	Pumilio homolog 1	PUM1
21.33495;False;0	20.09446;True;0	21.67323;False;0	20.70329;False;0	21.16017;False;0	21.16877;False;0	21.50611;False;0	21.8482;False;0	22.28283;False;0	20.91816;False;0	21.34505;False;0	20.93524;False;0	20.20695;True;0	21.8233;False;0	21.46975;True;0	20.77287;True;0	21.47229;False;0	21.22523;False;0	20.36234;True;0	22.10961;False;0	22.15357;False;0	21.42522;False;0	19.22352;True;0	22.42329;False;0	22.0125;False;0	21.95553;False;0	21.15289;False;0	21.68987;False;0	21.94263;False;0	22.21679;False;0	21.86575;False;0	21.11655;False;0	21.44506;False;0	21.75071;False;0	21.64174;False;0	20.71272;False;0	22.09755;False;0	16	K7EMQ8;J3QKS7;B4DGM3;Q969G3-6;Q969G3-5;Q969G3-3;Q969G3-2;Q969G3-4;Q969G3;H7C048	K7EMQ8;J3QKS7;B4DGM3;Q969G3-6;Q969G3-5;Q969G3-3;Q969G3-2;Q969G3-4;Q969G3;H7C048	SWI/SNF-related matrix-associated actin-dependent regulator of chromatin subfamily E member 1	SMARCE1
29.01776;False;0	29.4945;False;0	29.27108;False;0	29.25784;False;0	29.17814;False;0	29.07999;False;0	29.01228;False;0	29.37364;False;0	29.4999;False;0	29.41677;False;0	29.25867;False;0	29.39432;False;0	28.96488;False;0	29.05504;False;0	27.50469;False;0	28.03978;False;0	29.18165;False;0	29.17705;False;0	29.14195;False;0	29.56899;False;0	29.58971;False;0	29.56645;False;0	29.28103;False;0	29.33964;False;0	29.14474;False;0	29.81571;False;0	29.88306;False;0	29.98821;False;0	29.89019;False;0	30.25068;False;0	29.83082;False;0	30.06368;False;0	29.74278;False;0	30.31883;False;0	30.18092;False;0	30.00691;False;0	30.53278;False;0	1744	P27824;B4DGP8;B4E2T8;H0Y9Q7;D6RGY2;D6RB85;D6RDP7;D6RAU8;D6RAQ8;D6RFL1;H0Y9H1;D6RHJ3;D6RD16	P27824;B4DGP8;B4E2T8	Calnexin	CANX
25.61448;False;0	25.56229;False;0	25.37129;False;0	25.68953;False;0	25.6381;False;0	25.26062;False;0	26.0645;False;0	25.38001;False;0	26.14653;False;0	26.078;False;0	25.88379;False;0	25.9369;False;0	24.67072;False;0	24.60298;False;0	23.56302;False;0	21.1631;True;0	24.9849;False;0	24.95797;False;0	24.85462;False;0	24.61628;False;0	24.36453;False;0	24.98915;False;0	24.28327;False;0	25.0935;False;0	24.83287;False;0	23.84096;False;0	23.70028;False;0	23.94958;False;0	24.2501;False;0	23.83065;False;0	24.4642;False;0	23.21972;False;0	23.62701;False;0	22.85306;False;0	23.86976;False;0	23.03241;False;0	23.7103;False;0	215	B4DGU4;P35222;P35222-2;E7EMJ5	B4DGU4;P35222	Catenin beta-1	CTNNB1
23.37941;False;0	23.10473;False;0	22.95692;False;0	23.29292;False;0	23.43454;False;0	22.67653;False;0	23.24971;False;0	23.78187;False;0	23.81617;False;0	22.90949;False;0	23.25624;False;0	23.12588;False;0	22.71299;False;0	22.48579;False;0	23.4405;False;0	22.13754;True;0	23.32567;False;0	22.93011;False;0	23.32141;False;0	23.12356;False;0	23.24674;False;0	23.19475;False;0	22.80467;False;0	23.17688;False;0	22.64797;False;0	23.57635;False;0	23.29642;False;0	23.34922;False;0	23.33824;False;0	23.54687;False;0	23.40795;False;0	23.83971;False;0	23.55274;False;0	24.08205;False;0	24.06932;False;0	23.59332;False;0	24.17554;False;0	105	B4DHE8;Q96DH6-2;Q96DH6;J3KTC1;J3QKT5;B4DM51;Q96DH6-3	B4DHE8;Q96DH6-2;Q96DH6;J3KTC1;J3QKT5;B4DM51;Q96DH6-3	RNA-binding protein Musashi homolog 2	MSI2
21.90375;False;0	21.68859;False;0	21.69392;False;0	21.26069;False;0	21.87012;False;0	22.05126;False;0	22.74018;False;0	21.78417;False;0	21.41416;False;0	22.19952;False;0	21.09081;False;0	21.56193;False;0	21.79824;False;0	22.71293;False;0	20.38248;False;0	20.88839;True;0	22.20964;False;0	21.95939;False;0	22.1916;False;0	21.98642;False;0	21.86102;False;0	21.21193;False;0	20.2948;False;0	22.1333;False;0	21.32806;False;0	21.87358;False;0	20.96677;False;0	22.0431;False;0	21.84061;False;0	21.09918;False;0	21.53284;False;0	21.5032;False;0	22.1851;False;0	22.24362;False;0	21.10981;False;0	21.0623;False;0	20.9058;False;0	27	B4DIH5;P61201;P61201-2;H0YKU5;H0YM03	B4DIH5;P61201;P61201-2;H0YKU5	COP9 signalosome complex subunit 2	COPS2
21.22811;False;0	21.47853;False;0	20.85059;True;0	20.30028;False;0	20.22046;False;0	20.2428;True;0	20.93056;False;0	22.00457;False;0	19.65472;True;0	21.39566;False;0	21.24392;True;0	21.00566;False;0	19.31195;True;0	20.60829;False;0	20.00743;True;0	20.94251;True;0	22.35041;False;0	22.41571;False;0	23.4768;False;0	23.91516;False;0	24.30807;False;0	22.50397;False;0	23.30772;False;0	22.89221;False;0	22.79251;False;0	23.94136;False;0	23.43695;False;0	23.76213;False;0	23.44304;False;0	22.90054;False;0	23.8226;False;0	24.16492;False;0	24.59935;False;0	24.28228;False;0	23.93769;False;0	23.75532;False;0	23.37212;False;0	51	B4DIT7;P21980;F5H6P0;P21980-2;A2A299;P21980-3;A2A2A0	B4DIT7;P21980;F5H6P0;P21980-2	Protein-glutamine gamma-glutamyltransferase 2	TGM2
21.37894;False;0	21.66166;False;0	21.96856;False;0	21.6325;False;0	21.19893;False;0	21.7078;False;0	22.49558;False;0	21.95113;False;0	22.66101;False;0	21.82706;False;0	21.20048;False;0	21.87793;False;0	19.91771;True;0	19.01059;True;0	21.1072;True;0	22.19787;True;0	19.45898;True;0	18.46931;True;0	19.14625;True;0	20.45724;False;0	20.20599;True;0	20.49808;True;0	20.35749;True;0	19.5544;True;0	19.48149;True;0	19.10351;True;0	21.85426;False;0	21.27957;False;0	21.50722;False;0	21.17158;False;0	21.31063;False;0	21.33309;False;0	21.77913;False;0	21.31987;False;0	21.42941;False;0	21.63103;False;0	21.19508;False;0	15	Q96BW9;C9J2U4;B4DIY7;H7C1A2;G3V0F3;B4E101	Q96BW9;C9J2U4;B4DIY7	Phosphatidate cytidylyltransferase, mitochondrial	TAMM41
22.79269;False;0	22.76612;False;0	21.83707;False;0	22.53448;False;0	22.68797;False;0	21.7613;False;0	22.32691;False;0	22.56484;False;0	22.99869;False;0	22.42478;False;0	21.79233;False;0	21.88777;False;0	22.09104;False;0	21.79444;False;0	20.4175;True;0	21.15671;True;0	22.8485;False;0	22.01267;False;0	21.53498;False;0	21.85384;False;0	21.97144;False;0	20.68808;False;0	22.34833;False;0	19.5643;False;0	21.93496;False;0	21.70472;False;0	21.79816;False;0	21.66692;False;0	22.01631;False;0	22.18731;False;0	21.93175;False;0	22.0443;False;0	22.18217;False;0	21.71062;False;0	21.57644;False;0	22.58399;False;0	21.58912;False;0	34	D6RDM7;B4DIZ2;P61086-3;P61086	D6RDM7;B4DIZ2;P61086-3;P61086	Ubiquitin-conjugating enzyme E2 K	UBE2K
22.53808;False;0	22.4542;False;0	22.64801;False;0	22.18556;False;0	22.07754;False;0	22.15409;False;0	23.01585;False;0	21.66471;False;0	22.3139;False;0	22.8148;False;0	21.36757;False;0	22.26049;False;0	22.19412;False;0	22.00453;False;0	20.29382;True;0	20.9226;True;0	23.00029;False;0	22.54964;False;0	21.78493;False;0	21.95191;False;0	22.51949;False;0	22.49096;False;0	22.80059;False;0	22.22247;False;0	22.47778;False;0	22.2267;False;0	22.77573;False;0	22.34584;False;0	22.30474;False;0	22.54941;False;0	22.39;False;0	22.07845;False;0	22.65563;False;0	21.94671;False;0	22.87213;False;0	22.36442;False;0	22.78622;False;0	45	B4DJA5;P20339	B4DJA5;P20339	Ras-related protein Rab-5A	RAB5A
25.66003;False;0	24.91994;False;0	25.73758;False;0	25.68985;False;0	25.78728;False;0	25.88449;False;0	25.97321;False;0	25.95897;False;0	25.72247;False;0	26.05999;False;0	26.1719;False;0	26.48433;False;0	25.6124;False;0	25.58655;False;0	26.90587;False;0	26.36222;False;0	25.96157;False;0	26.2688;False;0	26.27352;False;0	26.57366;False;0	26.35478;False;0	26.48964;False;0	26.23985;False;0	26.41524;False;0	26.23763;False;0	25.94174;False;0	26.36023;False;0	26.0892;False;0	25.91429;False;0	26.16477;False;0	26.02817;False;0	25.85624;False;0	26.08316;False;0	26.29025;False;0	26.45659;False;0	26.01208;False;0	26.138;False;0	336	B4DJP7;P62318;H3BT13	B4DJP7;P62318;H3BT13	Small nuclear ribonucleoprotein Sm D3	SNRPD3
26.54544;False;0	26.66221;False;0	25.86698;False;0	26.29255;False;0	25.82813;False;0	25.63254;False;0	26.01316;False;0	25.569;False;0	25.83453;False;0	26.20064;False;0	25.46865;False;0	25.58572;False;0	26.00832;False;0	26.1806;False;0	26.09844;False;0	24.45689;False;0	25.60535;False;0	25.8216;False;0	25.16227;False;0	25.45086;False;0	25.25241;False;0	25.16373;False;0	25.72988;False;0	25.91497;False;0	26.10783;False;0	25.68381;False;0	25.93175;False;0	25.73154;False;0	25.83928;False;0	25.10669;False;0	25.6643;False;0	25.48487;False;0	25.81712;False;0	25.45986;False;0	25.40857;False;0	25.90054;False;0	26.11664;False;0	219	B4DJV2;O75390;H0YIC4;F8VR34;F8VTT8;F8W4S1;F8VWQ5;F8VPF9;F8VPA1;F8W1S4;H0YH82;F8W0J2;F8VRP1;F8VX68;F8VRI6;F8VU34;F8W642;F8VZK9;F8VX07	B4DJV2;O75390	Citrate synthase;Citrate synthase, mitochondrial	CS
21.42368;False;0	21.90283;False;0	20.8524;False;0	18.77132;True;0	21.64165;False;0	21.21407;False;0	22.38706;False;0	20.55262;False;0	21.70468;False;0	22.60856;False;0	19.86324;False;0	20.26659;False;0	24.45682;False;0	24.54014;False;0	22.55478;False;0	21.16034;True;0	24.89152;False;0	24.46164;False;0	24.82721;False;0	24.73825;False;0	24.73029;False;0	25.20989;False;0	24.18586;False;0	24.59047;False;0	24.53623;False;0	23.61459;False;0	24.02166;False;0	23.43771;False;0	22.65794;False;0	23.92053;False;0	23.61212;False;0	23.95287;False;0	23.26857;False;0	25.32978;False;0	24.15035;False;0	23.38153;False;0	25.27909;False;0	115	B4DKB2;P42892-3;P42892-2;P42892-4;P42892	B4DKB2;P42892-3;P42892-2;P42892-4;P42892	Endothelin-converting enzyme 1	ECE1
24.1114;False;0	24.2024;False;0	23.95491;False;0	23.28517;False;0	24.07944;False;0	23.70419;False;0	22.50603;False;0	23.488;False;0	23.44455;False;0	23.57369;False;0	22.75105;False;0	23.60795;False;0	23.53659;False;0	23.05768;False;0	19.48401;True;0	21.49882;True;0	21.54595;False;0	21.58559;False;0	22.07796;False;0	22.10287;False;0	22.36949;False;0	22.15295;False;0	21.52368;False;0	22.74002;False;0	23.44632;False;0	19.83175;False;0	22.50465;False;0	21.68479;False;0	20.19601;True;0	21.6472;False;0	21.54014;False;0	21.06395;False;0	22.05421;False;0	18.72126;True;0	20.5838;False;0	22.10092;False;0	19.27189;True;0	31	C9J0K6;B4DKK2;P30626-2;P30626;B4DHQ6	C9J0K6;B4DKK2;P30626-2;P30626	Sorcin	SRI
23.24127;False;0	23.34814;False;0	23.29572;False;0	23.22985;False;0	23.18292;False;0	23.03132;False;0	23.5064;False;0	23.46737;False;0	22.91174;False;0	22.92372;False;0	23.05768;False;0	23.05948;False;0	22.88357;False;0	19.54205;True;0	23.65633;False;0	21.94748;True;0	19.22554;True;0	22.51328;False;0	22.28859;False;0	22.25508;False;0	22.23734;False;0	19.903;True;0	21.73082;False;0	22.14936;False;0	22.00299;False;0	20.35508;True;0	18.77453;True;0	19.99369;True;0	19.38726;True;0	20.01998;True;0	20.53968;True;0	19.57383;True;0	20.18996;True;0	20.29501;True;0	19.06784;True;0	19.83638;True;0	20.18948;True;0	29	S4R3V8;B4DKL4;Q86X29-5;Q86X29-4;Q86X29;Q86X29-3;Q86X29-2;M0QZL9;M0R1W9	S4R3V8;B4DKL4;Q86X29-5;Q86X29-4;Q86X29;Q86X29-3;Q86X29-2	Lipolysis-stimulated lipoprotein receptor	LSR
21.51147;False;0	19.20991;True;0	21.76122;False;0	21.4025;False;0	20.98336;False;0	21.0434;False;0	21.02655;False;0	21.63976;False;0	21.63361;False;0	21.42188;False;0	21.06874;False;0	21.05292;False;0	21.54628;False;0	21.65325;False;0	21.74119;False;0	19.0309;True;0	21.67969;False;0	21.95063;False;0	22.20795;False;0	21.86314;False;0	21.98315;False;0	21.69149;False;0	20.16041;True;0	21.73107;False;0	21.51408;False;0	21.85905;False;0	21.64636;False;0	21.51965;False;0	21.54915;False;0	21.73793;False;0	21.52076;False;0	21.92114;False;0	21.71045;False;0	21.76381;False;0	21.82893;False;0	21.67038;False;0	22.13035;False;0	8	B4DKR0;Q13190-2;Q13190;E9PNU4;Q13190-3;F8W8Q9;H7C3X5	B4DKR0;Q13190-2;Q13190;E9PNU4;Q13190-3;F8W8Q9	Syntaxin-5	STX5A;STX5
22.74802;False;0	22.56095;False;0	22.28988;False;0	23.15476;False;0	23.09233;False;0	22.20189;False;0	21.34158;False;0	22.67452;False;0	22.92653;False;0	22.28275;False;0	22.34541;False;0	22.21163;False;0	19.32839;True;0	22.33309;False;0	20.53497;True;0	21.60833;True;0	22.08378;False;0	22.85637;False;0	22.97834;False;0	22.48269;False;0	21.27787;True;0	23.24146;False;0	22.69298;False;0	22.34524;False;0	22.74242;False;0	22.7603;False;0	22.57596;False;0	22.89983;False;0	22.84776;False;0	22.42209;False;0	22.96561;False;0	20.46512;True;0	22.92294;False;0	23.66947;False;0	23.38298;False;0	23.13945;False;0	23.63023;False;0	40	Q9H8Y8;B4DKT0;Q9H8Y8-2;F8WEG2	Q9H8Y8;B4DKT0;Q9H8Y8-2	Golgi reassembly-stacking protein 2	GORASP2
20.14221;False;0	19.86626;True;0	20.58003;False;0	21.56816;False;0	21.38126;False;0	20.7195;False;0	20.87545;False;0	21.57782;False;0	21.17694;False;0	20.72958;False;0	21.0416;False;0	21.17542;False;0	20.08057;False;0	20.24342;False;0	20.33939;True;0	21.02575;True;0	20.8383;False;0	20.35628;False;0	21.84057;False;0	20.70151;False;0	20.95049;False;0	21.58472;False;0	21.80388;False;0	21.41256;False;0	20.5769;False;0	20.90742;False;0	20.17865;False;0	20.64878;False;0	20.64895;False;0	21.20222;False;0	20.17499;False;0	19.25791;True;0	20.98905;False;0	19.06342;True;0	20.56104;False;0	19.21875;True;0	21.17475;False;0	16	H7BXF4;B4DM23;Q9NXE4-6;Q9NXE4-2;Q9NXE4;Q9NXE4-4;F8WF03;F2Z2I0;F2Z2W5;C9J647;H7C235;H7C2J2;H7C0W5;G8JLC4;H7C1Q6;Q9NXE4-5;B4E0L6;B4DWK7;B4DQ31;Q9NXE4-3	H7BXF4;B4DM23;Q9NXE4-6;Q9NXE4-2;Q9NXE4;Q9NXE4-4;F8WF03;F2Z2I0;F2Z2W5;C9J647;H7C235;H7C2J2;H7C0W5;G8JLC4;H7C1Q6;Q9NXE4-5;B4E0L6;B4DWK7;B4DQ31;Q9NXE4-3	Sphingomyelin phosphodiesterase 4	SMPD4
23.08388;False;0	22.62504;False;0	22.3371;False;0	22.4985;False;0	22.51617;False;0	23.14294;False;0	23.13126;False;0	23.23888;False;0	22.60589;False;0	22.8013;False;0	23.08945;False;0	23.03587;False;0	22.90285;False;0	23.00628;False;0	22.98657;False;0	20.77265;True;0	23.56976;False;0	23.24566;False;0	23.31617;False;0	22.7228;False;0	23.00661;False;0	23.07032;False;0	23.17697;False;0	22.81225;False;0	23.23608;False;0	22.37645;False;0	22.54929;False;0	23.18958;False;0	22.63025;False;0	22.7376;False;0	22.39963;False;0	23.16057;False;0	22.67979;False;0	23.07542;False;0	22.72386;False;0	22.68974;False;0	22.59548;False;0	43	B4DMQ3;Q9BW27;J3QL54;J3KT10;B4DPW1;J3QLV0;J3QLD4;J3QLH0;J3KTC7;J3KSH3;J3KRC0;F5H0W7	B4DMQ3;Q9BW27;J3QL54;J3KT10;B4DPW1;J3QLV0;J3QLD4	Nuclear pore complex protein Nup85	NUP85
20.68817;False;0	21.40759;False;0	21.9813;False;0	21.59751;False;0	21.97967;False;0	22.11835;False;0	21.4491;False;0	21.51229;False;0	21.77836;False;0	20.92064;False;0	21.81445;False;0	21.93196;False;0	20.17144;True;0	20.80986;False;0	20.9773;True;0	21.6795;True;0	21.06013;False;0	20.67263;False;0	20.75727;False;0	21.32317;False;0	20.44134;True;0	19.92635;True;0	18.57724;True;0	20.60503;False;0	20.97897;False;0	19.81323;True;0	21.19117;False;0	20.42634;False;0	20.83067;False;0	21.51143;False;0	20.15882;False;0	21.20914;False;0	20.3673;False;0	21.43176;False;0	22.24513;False;0	20.06881;False;0	21.09223;False;0	26	F5H702;B4DN34;Q96GC5;F5H8D0	F5H702;B4DN34;Q96GC5;F5H8D0	39S ribosomal protein L48, mitochondrial	MRPL48
20.71908;False;0	20.7054;False;0	20.83815;False;0	21.1379;False;0	21.2885;False;0	20.86212;False;0	20.31285;False;0	21.27412;False;0	20.56412;False;0	18.72261;True;0	21.16999;False;0	21.54217;False;0	20.37326;False;0	20.62542;False;0	20.23048;True;0	20.36256;True;0	21.47427;False;0	21.3792;False;0	21.4;False;0	21.46109;False;0	21.67513;False;0	22.00802;False;0	21.49521;False;0	21.71749;False;0	21.22523;False;0	21.92042;False;0	22.08525;False;0	21.61131;False;0	22.06352;False;0	22.20482;False;0	21.97757;False;0	22.0407;False;0	21.8079;False;0	22.41638;False;0	22.44985;False;0	21.55253;False;0	22.86756;False;0	43	E7EPF2;C9J9B2;E7ETU5;B4DN88;J3QT21;C9JIJ9;P29558-2;P29558;Q6XE24-3;Q6XE24-4;Q6XE24-5;Q6XE24-2;Q6XE24	E7EPF2;C9J9B2;E7ETU5;B4DN88;J3QT21;C9JIJ9;P29558-2;P29558;Q6XE24-3;Q6XE24-4;Q6XE24-5;Q6XE24-2;Q6XE24	RNA-binding motif, single-stranded-interacting protein 1;RNA-binding motif, single-stranded-interacting protein 3	RBMS1;RBMS3
25.33293;False;0	25.14604;False;0	26.3105;False;0	25.72166;False;0	26.22999;False;0	26.23059;False;0	25.29218;False;0	25.89885;False;0	26.50996;False;0	25.57499;False;0	26.15054;False;0	25.77472;False;0	26.05393;False;0	25.29929;False;0	23.64933;False;0	23.89911;False;0	25.83396;False;0	25.59164;False;0	26.19225;False;0	26.54998;False;0	26.27677;False;0	26.48289;False;0	25.80914;False;0	26.43057;False;0	26.39084;False;0	26.07463;False;0	26.28182;False;0	26.22422;False;0	26.22022;False;0	26.70886;False;0	26.24385;False;0	26.10348;False;0	25.87065;False;0	26.41709;False;0	26.59406;False;0	26.27174;False;0	25.97677;False;0	343	J3QL05;J3KP15;B4DN89;Q01130;Q9BRL6-2;Q9BRL6	J3QL05;J3KP15;B4DN89;Q01130	Serine/arginine-rich splicing factor 2	SRSF2
25.15966;False;0	25.17184;False;0	25.57124;False;0	25.12506;False;0	25.14437;False;0	25.20109;False;0	25.30775;False;0	24.91739;False;0	24.65234;False;0	25.09233;False;0	24.62617;False;0	24.8804;False;0	24.88628;False;0	25.15348;False;0	23.019;False;0	20.23343;True;0	24.73288;False;0	24.67691;False;0	24.68581;False;0	24.82158;False;0	25.07006;False;0	24.52013;False;0	24.73076;False;0	24.63439;False;0	24.82794;False;0	25.47822;False;0	25.51761;False;0	25.37474;False;0	25.27163;False;0	25.50697;False;0	25.49167;False;0	25.33678;False;0	25.28249;False;0	24.57092;False;0	25.31579;False;0	25.24547;False;0	24.49948;False;0	225	Q9Y3F4;B4DNJ6;B0AZV0;H0YH33	Q9Y3F4;B4DNJ6;B0AZV0	Serine-threonine kinase receptor-associated protein	STRAP
22.47904;False;0	22.11601;False;0	21.14501;False;0	22.13765;False;0	21.82365;False;0	18.93163;True;0	21.93218;False;0	21.61997;False;0	21.87766;False;0	21.76065;False;0	21.66453;False;0	21.43853;False;0	19.45046;True;0	20.34101;True;0	20.30468;True;0	20.88644;True;0	20.34404;True;0	19.69383;True;0	19.65763;True;0	19.6727;True;0	20.46174;False;0	19.06028;True;0	20.04115;True;0	21.12956;False;0	19.99517;True;0	19.73545;True;0	21.20884;False;0	21.65237;False;0	20.31169;True;0	18.86733;True;0	21.4224;False;0	21.09925;False;0	21.23614;False;0	19.67424;True;0	21.15943;False;0	21.91178;False;0	20.0673;True;0	28	F8WC59;C9JYZ0;B4DNW0;Q03154-3;Q03154;C9JMV9;Q03154-2;Q03154-4	F8WC59;C9JYZ0;B4DNW0;Q03154-3;Q03154;C9JMV9;Q03154-2;Q03154-4	Aminoacylase-1	ACY1;ABHD14A-ACY1
24.38732;False;0	24.73319;False;0	25.10254;False;0	24.54375;False;0	24.66828;False;0	25.29369;False;0	25.25346;False;0	24.64031;False;0	24.67681;False;0	24.95354;False;0	24.69996;False;0	24.45362;False;0	25.18903;False;0	25.34892;False;0	20.99049;True;0	20.94905;True;0	24.81592;False;0	24.58061;False;0	24.88134;False;0	24.43955;False;0	24.26664;False;0	24.90541;False;0	25.19126;False;0	25.32975;False;0	25.61288;False;0	24.99908;False;0	24.63578;False;0	25.15279;False;0	25.20702;False;0	24.31962;False;0	24.78182;False;0	23.9898;False;0	24.66541;False;0	24.176;False;0	23.91853;False;0	24.98294;False;0	24.0481;False;0	131	B4DP11;Q15185;B4DP21;B4DDC6;B4DHP2	B4DP11;Q15185;B4DP21;B4DDC6;B4DHP2	Prostaglandin E synthase 3	PTGES3
22.66776;False;0	22.89054;False;0	21.23678;False;0	21.93316;False;0	21.53069;False;0	21.77985;False;0	21.81245;False;0	21.24928;False;0	21.01917;False;0	21.0892;False;0	20.99404;False;0	22.04297;False;0	18.7416;True;0	21.67344;False;0	19.08053;True;0	20.7466;True;0	19.31668;True;0	19.83581;True;0	20.01604;True;0	20.3706;True;0	20.2297;True;0	19.82759;True;0	19.88878;True;0	22.03715;False;0	20.29757;True;0	21.92314;False;0	21.23713;False;0	21.67003;False;0	21.14712;False;0	21.68093;False;0	21.64821;False;0	21.67116;False;0	21.39137;False;0	21.7666;False;0	21.41854;False;0	21.68723;False;0	21.73426;False;0	7	F5H5P2;P12694;B4DP47;F5GXU9;H0YH31	F5H5P2;P12694;B4DP47;F5GXU9	2-oxoisovalerate dehydrogenase subunit alpha, mitochondrial	BCKDHA
23.88744;False;0	23.90683;False;0	24.71025;False;0	23.85662;False;0	24.21823;False;0	24.72422;False;0	23.97771;False;0	24.07357;False;0	23.69986;False;0	24.0354;False;0	23.91552;False;0	24.3864;False;0	23.36279;False;0	23.18692;False;0	20.49683;True;0	20.84485;True;0	22.61607;False;0	23.79392;False;0	23.45249;False;0	23.94306;False;0	23.9428;False;0	22.30346;False;0	23.24714;False;0	23.0106;False;0	23.4086;False;0	24.08958;False;0	24.76926;False;0	23.7124;False;0	24.27682;False;0	25.02686;False;0	24.38607;False;0	24.81441;False;0	24.47209;False;0	23.76567;False;0	24.07635;False;0	24.07161;False;0	22.93971;False;0	85	B4DQ14;Q9BY44;F8WAE5;B4DF96;C9IZE1;H7C5Q3;Q9BY44-2;H7C5R5;F8WF18;F8WAT3	B4DQ14;Q9BY44;F8WAE5;B4DF96;C9IZE1	Eukaryotic translation initiation factor 2A;Eukaryotic translation initiation factor 2A, N-terminally processed	EIF2A
20.16546;False;0	19.30816;True;0	21.32163;False;0	21.00751;False;0	19.2279;True;0	21.17023;False;0	20.64042;False;0	19.75969;True;0	21.52267;False;0	20.82858;False;0	20.55805;False;0	20.85684;True;0	18.04793;True;0	20.08031;False;0	19.98108;True;0	21.27383;True;0	20.1784;False;0	19.654;False;0	20.48306;False;0	20.54635;True;0	21.52036;True;0	20.72559;False;0	18.63487;True;0	20.72085;True;0	20.50875;True;0	19.82225;True;0	20.37233;True;0	20.64174;False;0	19.65767;True;0	19.34964;True;0	20.46523;False;0	19.51716;True;0	20.91853;False;0	20.8495;False;0	20.75491;False;0	19.57907;True;0	20.91064;False;0	4	F6RU00;B4DQA8;K7EJC8;E9PCW1;O95249	F6RU00;B4DQA8;K7EJC8;E9PCW1;O95249	Golgi SNAP receptor complex member 1	GOSR1
24.06579;False;0	23.32251;False;0	23.44645;False;0	23.59605;False;0	23.57808;False;0	23.50845;False;0	23.6811;False;0	23.81059;False;0	23.77846;False;0	23.30744;False;0	23.99274;False;0	23.90408;False;0	24.14864;False;0	24.0783;False;0	21.66818;True;0	22.77744;False;0	24.5418;False;0	23.80312;False;0	24.51641;False;0	23.91789;False;0	23.89115;False;0	24.21208;False;0	23.42662;False;0	24.20643;False;0	23.61077;False;0	22.85123;False;0	22.98456;False;0	23.16523;False;0	23.11935;False;0	23.13204;False;0	22.98376;False;0	23.11259;False;0	22.30249;False;0	23.67573;False;0	23.46139;False;0	23.34191;False;0	23.53398;False;0	72	B4DQI6;B4DUA9;Q13595;Q13595-2	B4DQI6;B4DUA9;Q13595;Q13595-2	Transformer-2 protein homolog alpha	TRA2A
21.70586;False;0	21.22435;False;0	20.81884;True;0	21.36842;False;0	22.40213;False;0	21.13414;False;0	21.29463;False;0	21.71079;False;0	21.20174;False;0	22.19665;False;0	21.53768;False;0	21.84173;False;0	22.14861;False;0	21.71862;False;0	20.33874;True;0	20.19154;True;0	22.29381;False;0	22.00707;False;0	21.70464;False;0	22.64026;False;0	21.74887;False;0	21.95106;False;0	21.64865;False;0	22.22273;False;0	22.16005;False;0	21.45934;False;0	21.79626;False;0	21.83715;False;0	21.55253;False;0	20.27298;True;0	21.74575;False;0	22.2711;False;0	22.10486;False;0	21.86989;False;0	21.9921;False;0	22.22941;False;0	21.83811;False;0	19	Q96DI7;B4DQJ1;Q9NSS8	Q96DI7;B4DQJ1	U5 small nuclear ribonucleoprotein 40 kDa protein	SNRNP40
27.87461;False;0	27.85537;False;0	27.48754;False;0	27.11892;False;0	26.94994;False;0	26.86762;False;0	27.87789;False;0	27.21364;False;0	27.01903;False;0	27.25007;False;0	26.83038;False;0	26.89655;False;0	27.16231;False;0	27.409;False;0	26.0769;False;0	24.50978;False;0	26.63229;False;0	26.65089;False;0	26.06394;False;0	26.60738;False;0	26.44929;False;0	26.50992;False;0	26.29682;False;0	26.36249;False;0	26.04206;False;0	27.59434;False;0	27.55413;False;0	27.72175;False;0	27.29763;False;0	26.57802;False;0	27.05466;False;0	27.08426;False;0	27.43849;False;0	26.99787;False;0	26.75545;False;0	26.81678;False;0	26.33936;False;0	611	B4DQJ8;P52209;F5H7U0;K7EM49;K7EPF6;K7EMN2;K7ELN9	B4DQJ8;P52209;F5H7U0	6-phosphogluconate dehydrogenase, decarboxylating	PGD
19.7492;True;0	20.83353;False;0	19.96649;False;0	20.82555;False;0	20.07392;False;0	19.94564;False;0	19.83578;False;0	20.80355;True;0	19.91307;True;0	20.24307;False;0	19.94006;False;0	20.38209;True;0	20.5031;False;0	21.23491;False;0	20.97082;True;0	21.61652;True;0	20.96642;False;0	20.67478;False;0	19.91658;True;0	20.76304;False;0	19.4557;True;0	20.35122;False;0	20.75303;False;0	20.41204;False;0	18.98587;True;0	21.1004;False;0	21.10252;False;0	20.90455;False;0	21.45844;False;0	20.57108;False;0	21.26138;False;0	21.29446;False;0	21.25828;False;0	20.38213;True;0	20.69642;False;0	21.84257;False;0	20.83159;False;0	16	B4DQV4;O95219;F8W9T3	B4DQV4;O95219	Sorting nexin-4	SNX4
20.91203;False;0	20.5559;False;0	21.32476;False;0	20.96;False;0	21.9388;False;0	22.37417;False;0	20.12981;False;0	20.4501;False;0	22.52447;False;0	21.61198;False;0	20.76028;False;0	22.68605;False;0	20.76489;True;0	20.30006;False;0	21.06689;True;0	20.78898;True;0	20.22865;True;0	19.66595;False;0	19.93474;False;0	19.67029;False;0	19.5603;True;0	20.67064;False;0	20.78748;False;0	21.33691;False;0	22.813;False;0	19.9099;True;0	19.41241;False;0	20.57487;False;0	20.23608;False;0	19.80755;False;0	20.54028;False;0	19.74183;True;0	19.76263;True;0	20.33717;True;0	19.23841;True;0	20.90866;False;0	19.42052;True;0	11	G3V2V8;J3KMY5;H0YIZ1;G3V3E8;E7EMS2;G3V3D1;B4DQV7;P61916	G3V2V8;J3KMY5;H0YIZ1;G3V3E8;E7EMS2;G3V3D1;B4DQV7;P61916	Epididymal secretory protein E1	NPC2
25.08602;False;0	25.16023;False;0	25.20754;False;0	25.45595;False;0	25.51485;False;0	25.14876;False;0	24.92647;False;0	25.348;False;0	25.23794;False;0	25.7741;False;0	25.9738;False;0	25.54822;False;0	25.26732;False;0	24.41551;False;0	21.96543;False;0	21.42268;True;0	24.89901;False;0	24.91493;False;0	25.29039;False;0	24.87117;False;0	25.89818;False;0	25.16285;False;0	24.69832;False;0	24.64372;False;0	24.4272;False;0	25.61922;False;0	25.92382;False;0	25.79005;False;0	25.91082;False;0	26.30845;False;0	25.82934;False;0	26.52079;False;0	26.42069;False;0	26.39039;False;0	26.48061;False;0	26.144;False;0	26.26996;False;0	177	B4DR61;P61619;F8W776;Q8TC24;P61619-3;Q9H9S3-2;Q9H9S3-3;Q9H9S3;A6NK38;F2Z2C7;A6NIF9;C9JJV4;H7C1Q9;C9JXC6;H7C069	B4DR61;P61619	Protein transport protein Sec61 subunit alpha isoform 1	SEC61A1
21.81913;False;0	22.21321;False;0	21.25315;False;0	21.81519;False;0	21.73086;False;0	21.57916;False;0	22.031;False;0	22.48522;False;0	21.7205;False;0	21.35638;False;0	21.77519;False;0	21.35461;False;0	21.77844;False;0	22.21083;False;0	20.06001;True;0	21.34833;True;0	21.88196;False;0	21.63781;False;0	22.47318;False;0	21.81057;False;0	21.86276;False;0	22.83005;False;0	21.87673;False;0	22.20634;False;0	21.50978;False;0	20.50882;False;0	19.91699;True;0	20.99879;False;0	21.71058;False;0	21.52296;False;0	21.35756;False;0	21.1327;False;0	21.14295;False;0	21.37819;False;0	21.47744;False;0	21.21656;False;0	21.89464;False;0	16	B4DR67;Q9Y673;Q9Y673-2	B4DR67;Q9Y673;Q9Y673-2	Dolichyl-phosphate beta-glucosyltransferase	ALG5
20.03134;False;0	21.83522;False;0	21.18295;False;0	21.61997;False;0	19.31086;True;0	21.66839;False;0	21.66188;False;0	22.07055;False;0	21.65031;False;0	18.53147;True;0	20.81284;False;0	21.3878;False;0	19.99033;True;0	21.64421;False;0	20.23068;True;0	20.05276;True;0	21.54076;False;0	22.04156;False;0	20.20527;True;0	21.81558;False;0	21.77177;False;0	18.98542;True;0	20.26778;True;0	21.4246;False;0	21.3303;False;0	21.07914;False;0	18.55799;True;0	21.34614;False;0	21.41189;False;0	18.86445;True;0	19.98013;True;0	20.89593;False;0	22.3088;False;0	20.80436;False;0	19.22857;True;0	21.6235;False;0	21.66301;False;0	17	H0Y630;B4DR80;Q9Y6E0-2;Q9Y6E0;Q5JV99;Q5JV98;C9JJV0;C9JDH9;C9J6L2;C9JCC0;C9J232;H7C279;Q8NBY1;B4E0Y9;B7Z9K1;Q9P289-2;A8K6Z3;Q9P289-3;Q9P289;O00506	H0Y630;B4DR80;Q9Y6E0-2;Q9Y6E0;Q5JV99;Q5JV98	Serine/threonine-protein kinase 24;Serine/threonine-protein kinase 24 36 kDa subunit;Serine/threonine-protein kinase 24 12 kDa subunit	STK24
20.51094;False;0	20.94621;False;0	21.63467;False;0	20.60847;False;0	20.91298;False;0	21.14892;False;0	20.38858;False;0	18.55276;True;0	20.8637;False;0	19.94409;True;0	20.44208;True;0	20.03026;False;0	21.99845;False;0	21.95702;False;0	20.22855;True;0	21.0875;True;0	21.68449;False;0	21.76507;False;0	21.2794;False;0	22.02344;False;0	22.30251;False;0	21.29019;False;0	22.62614;False;0	22.00292;False;0	22.54324;False;0	20.89792;False;0	18.728;True;0	20.96508;False;0	20.68226;False;0	20.15456;True;0	20.25225;True;0	21.0256;False;0	18.95176;True;0	19.65119;True;0	20.47492;True;0	19.91594;True;0	18.70336;True;0	7	Q9NUQ6-2;Q9NUQ6;B4DRE6;B4DT67;F2Z2S1;C9JKE4;F8VZ02;F8VT91;C9JGM8;C9JW67;F8W6C2;B8ZZZ7;C9IZC3;C9J8M7	Q9NUQ6-2;Q9NUQ6;B4DRE6;B4DT67;F2Z2S1;C9JKE4;F8VZ02;F8VT91;C9JGM8;C9JW67;F8W6C2;B8ZZZ7	SPATS2-like protein	SPATS2L
24.20329;False;0	23.95527;False;0	23.93652;False;0	23.49984;False;0	23.69104;False;0	23.64955;False;0	23.60479;False;0	23.59298;False;0	23.98224;False;0	23.19746;False;0	22.96321;False;0	23.20783;False;0	22.88578;False;0	22.81701;False;0	20.2625;True;0	20.24986;True;0	22.84479;False;0	22.72201;False;0	23.60467;False;0	23.14211;False;0	23.52743;False;0	23.2467;False;0	23.16339;False;0	23.55567;False;0	23.18395;False;0	23.03926;False;0	23.03103;False;0	22.92281;False;0	23.1398;False;0	23.46563;False;0	22.95376;False;0	23.29544;False;0	23.16947;False;0	23.80459;False;0	23.15561;False;0	23.2291;False;0	24.08707;False;0	118	G5EA06;Q92552;B4DRT2;D6RH20;D6RJC7;E5RJ73	G5EA06;Q92552;B4DRT2;D6RH20	28S ribosomal protein S27, mitochondrial	MRPS27
21.74653;False;0	21.74583;False;0	21.4155;False;0	21.59528;False;0	22.02746;False;0	22.17673;False;0	22.02063;False;0	22.00457;False;0	22.36148;False;0	21.8688;False;0	22.40852;False;0	22.43629;False;0	21.73967;False;0	20.90261;True;0	19.67474;True;0	21.49058;True;0	20.80955;False;0	21.59664;False;0	21.59878;False;0	21.30318;False;0	21.80183;False;0	21.46663;False;0	21.41209;False;0	20.99976;False;0	21.5833;False;0	20.01801;True;0	21.44096;False;0	21.34012;False;0	21.66023;False;0	22.33808;False;0	21.46214;False;0	21.90378;False;0	21.37236;False;0	22.71775;False;0	22.07887;False;0	21.31937;False;0	22.18695;False;0	12	H3BLV9;B4DS61;Q96SB4;Q96SB4-3;Q5R363;H0Y932	H3BLV9;B4DS61;Q96SB4;Q96SB4-3;Q5R363	SRSF protein kinase 1	SRPK1
20.92318;False;0	19.73516;True;0	21.44233;False;0	20.40842;False;0	21.15165;False;0	19.82381;False;0	20.4806;False;0	21.05556;False;0	20.9178;False;0	19.45687;True;0	20.70396;False;0	19.25031;True;0	19.68236;True;0	19.75113;True;0	20.58183;True;0	20.55248;True;0	20.13913;True;0	19.03098;True;0	19.75649;True;0	19.8005;True;0	20.396;True;0	19.70968;True;0	19.85272;True;0	21.70409;True;0	18.75874;True;0	20.37611;True;0	21.46847;False;0	20.48974;False;0	20.70742;False;0	21.9885;False;0	20.719;False;0	21.87987;False;0	21.02769;False;0	20.90228;False;0	20.96028;False;0	20.55749;False;0	20.7514;False;0	11	B4DSB0;O95453-2;O95453-3;O95453;H3BRK1	B4DSB0;O95453-2;O95453-3;O95453	Poly(A)-specific ribonuclease PARN	PARN
19.18163;True;0	21.70007;False;0	22.32795;False;0	22.50266;False;0	22.38395;False;0	21.69719;False;0	22.21765;False;0	21.10133;True;0	19.54084;True;0	21.52387;False;0	22.06933;False;0	22.05242;False;0	21.56681;False;0	21.88308;False;0	20.3121;True;0	20.4255;True;0	22.20141;False;0	22.32567;False;0	18.94881;True;0	19.86475;True;0	18.97962;True;0	22.30477;False;0	22.08297;False;0	21.89282;False;0	21.72513;False;0	21.81527;False;0	21.56774;False;0	21.76458;False;0	21.74123;False;0	22.44339;False;0	22.06283;False;0	22.56016;False;0	22.04424;False;0	19.65126;True;0	22.46493;False;0	22.42852;False;0	22.20994;False;0	6	B4DST5;Q9H3S7	B4DST5;Q9H3S7	Protein-tyrosine-phosphatase;Tyrosine-protein phosphatase non-receptor type 23	PTPN23
22.21172;False;0	22.2114;False;0	21.61953;False;0	21.85323;False;0	22.00185;False;0	20.91947;False;0	21.85563;False;0	18.94031;True;0	21.7453;False;0	21.78839;False;0	21.05464;False;0	21.47823;False;0	22.10681;False;0	22.6466;False;0	20.34382;True;0	19.61895;True;0	21.76142;False;0	21.86635;False;0	19.89977;True;0	22.08245;False;0	21.5418;False;0	21.74201;False;0	22.41046;False;0	21.86117;False;0	22.15078;False;0	19.98895;True;0	19.15281;True;0	21.31976;False;0	21.27957;False;0	21.19526;False;0	20.618;False;0	21.53678;False;0	21.70244;False;0	18.46461;True;0	21.78724;False;0	20.78564;False;0	20.53519;True;0	30	E7EUM5;B4DT35;Q7Z3B4;Q7Z3B4-2	E7EUM5;B4DT35;Q7Z3B4;Q7Z3B4-2	Nucleoporin p54	NUP54
23.19209;False;0	23.31783;False;0	23.32649;False;0	23.10254;False;0	22.88789;False;0	22.79023;False;0	23.00117;False;0	23.53196;False;0	23.53718;False;0	23.04945;False;0	22.08631;False;0	23.25911;False;0	23.70409;False;0	23.4443;False;0	23.08268;False;0	19.91884;True;0	24.14157;False;0	24.04935;False;0	24.34807;False;0	23.86306;False;0	24.13148;False;0	23.98824;False;0	23.77485;False;0	23.9285;False;0	23.66871;False;0	22.94974;False;0	22.26842;False;0	22.63748;False;0	22.21048;False;0	22.83898;False;0	22.63976;False;0	22.74055;False;0	22.65128;False;0	22.95874;False;0	22.68863;False;0	22.62134;False;0	23.09681;False;0	90	J3QS48;I3L295;J3KT75;J3QW43;J3QRD5;B4DT74;O75352;J3KSI4;I3L1D2;I3L4E0;J3KTK8;J3QQZ4;I3L4T1;I3L405;I3L261	J3QS48;I3L295;J3KT75;J3QW43;J3QRD5;B4DT74;O75352;J3KSI4;I3L1D2;I3L4E0;J3KTK8;J3QQZ4	Mannose-P-dolichol utilization defect 1 protein	MPDU1
24.78317;False;0	25.12802;False;0	24.81485;False;0	24.70129;False;0	24.75873;False;0	25.09708;False;0	24.56546;False;0	24.60156;False;0	25.27923;False;0	25.15441;False;0	24.94962;False;0	25.29299;False;0	24.26291;False;0	24.75547;False;0	19.91984;True;0	20.48251;True;0	24.76243;False;0	24.96129;False;0	25.58397;False;0	25.15985;False;0	25.07492;False;0	25.75144;False;0	25.53496;False;0	25.52067;False;0	25.37945;False;0	24.55976;False;0	25.03582;False;0	25.27067;False;0	24.98889;False;0	24.94391;False;0	25.64127;False;0	24.93387;False;0	24.74981;False;0	26.20818;False;0	25.12388;False;0	25.6097;False;0	26.0676;False;0	176	B4DT77;P20073-2;P20073	B4DT77;P20073-2;P20073	Annexin;Annexin A7	ANXA7
21.0561;False;0	20.01058;True;0	18.09418;True;0	18.15131;True;0	20.40648;True;0	19.03289;True;0	20.41792;False;0	19.59445;True;0	20.21969;True;0	20.74575;False;0	21.40468;False;0	20.3838;True;0	22.32042;False;0	20.97792;False;0	21.31005;True;0	19.88535;True;0	22.03577;False;0	21.53055;False;0	19.84379;True;0	21.22364;False;0	19.87524;False;0	20.54501;False;0	19.73438;True;0	19.18819;True;0	19.1268;True;0	21.67887;False;0	20.39697;True;0	21.8245;False;0	21.56598;False;0	21.49453;False;0	19.35026;True;0	21.99442;False;0	22.00755;False;0	22.00874;False;0	21.32339;False;0	21.91536;False;0	21.32806;False;0	12	C9J7K9;B4DTE8;O15162;H7C5I5;C9J0H3;C9J9P4;C9JE06	C9J7K9;B4DTE8;O15162;H7C5I5	Phospholipid scramblase 1	PLSCR1
21.1673;False;0	21.5015;False;0	22.17545;False;0	21.239;False;0	21.74809;False;0	21.06526;False;0	21.57344;False;0	22.49395;False;0	21.84176;False;0	21.39121;False;0	21.2458;False;0	21.55351;False;0	20.25385;True;0	21.56514;False;0	20.6503;True;0	21.22935;True;0	19.77759;True;0	19.87676;True;0	22.40707;False;0	22.02482;False;0	22.88489;False;0	22.33998;False;0	22.46146;False;0	21.83105;False;0	21.09545;False;0	21.41478;False;0	21.34489;False;0	19.45131;True;0	20.92615;False;0	18.45704;True;0	19.63833;True;0	19.25283;True;0	19.10793;True;0	20.8098;True;0	20.65634;True;0	19.56617;True;0	19.75661;True;0	7	K7EMZ9;B4DTG6;Q8ND56-2;Q8ND56;I3L4Q1	K7EMZ9;B4DTG6;Q8ND56-2;Q8ND56	Protein LSM14 homolog A	LSM14A
26.48811;False;0	27.17093;False;0	26.35981;False;0	26.95626;False;0	26.43266;False;0	26.47661;False;0	26.536;False;0	26.78007;False;0	26.56027;False;0	27.09416;False;0	26.85662;False;0	26.37411;False;0	26.53592;False;0	27.07857;False;0	25.73213;False;0	25.16173;False;0	26.98327;False;0	26.50688;False;0	27.03831;False;0	26.82505;False;0	26.76281;False;0	25.34259;False;0	26.89215;False;0	25.89229;False;0	26.32942;False;0	27.94598;False;0	26.45204;False;0	26.96025;False;0	27.07276;False;0	26.09941;False;0	26.68351;False;0	26.14262;False;0	27.2007;False;0	25.95027;False;0	26.41662;False;0	26.84086;False;0	25.85324;False;0	96	B4DUR9;O95433;H0YJG7;H0YJ63;G3V438;G3V3W9;H0YJU2	B4DUR9;O95433;H0YJG7;H0YJ63;G3V438	Activator of 90 kDa heat shock protein ATPase homolog 1	AHSA1
26.70279;False;0	26.50414;False;0	26.92909;False;0	26.78967;False;0	27.00646;False;0	26.88658;False;0	27.21863;False;0	27.37956;False;0	27.1207;False;0	27.18348;False;0	27.19366;False;0	27.35389;False;0	27.00325;False;0	26.84769;False;0	27.03391;False;0	24.93814;False;0	27.37584;False;0	27.15538;False;0	27.34993;False;0	27.3822;False;0	27.50628;False;0	27.44427;False;0	27.33151;False;0	27.26866;False;0	27.17817;False;0	26.99151;False;0	27.20751;False;0	26.964;False;0	27.20611;False;0	27.35018;False;0	26.96796;False;0	27.31519;False;0	27.01839;False;0	27.26499;False;0	27.27977;False;0	26.98142;False;0	27.39591;False;0	585	Q15717;B4DVB8;M0QZR9;M0R055;B1AM48;B1APY9;B1APY8;B1AM49;Q12926-2;Q12926;P26378-4;P26378-2;P26378-5;P26378;P26378-3	Q15717;B4DVB8;M0QZR9	ELAV-like protein 1	ELAVL1
25.97485;False;0	26.21267;False;0	26.08493;False;0	26.24739;False;0	26.04635;False;0	26.0121;False;0	25.84064;False;0	25.75827;False;0	25.75652;False;0	25.77102;False;0	25.35793;False;0	25.60431;False;0	26.10861;False;0	26.40821;False;0	25.18348;False;0	19.64175;True;0	26.23277;False;0	26.14536;False;0	26.85174;False;0	26.2007;False;0	26.51309;False;0	26.60173;False;0	25.97202;False;0	25.79615;False;0	26.16709;False;0	25.24887;False;0	25.48689;False;0	25.59739;False;0	25.30438;False;0	25.70197;False;0	25.75022;False;0	25.27003;False;0	25.377;False;0	25.8282;False;0	25.46964;False;0	25.69657;False;0	25.60414;False;0	329	B4DVE7;P50995;H0Y6E1;E5RIN3;Q5T0G9;P27216;P27216-2	B4DVE7;P50995	Annexin A11	ANXA11
24.6435;False;0	25.01725;False;0	25.06126;False;0	24.79382;False;0	24.44979;False;0	24.90472;False;0	24.8207;False;0	24.76172;False;0	23.87051;False;0	24.58606;False;0	24.20195;False;0	24.57618;False;0	24.54851;False;0	24.80951;False;0	25.42313;False;0	23.6084;False;0	24.73236;False;0	24.87235;False;0	24.4706;False;0	24.70736;False;0	24.12092;False;0	23.97079;False;0	24.22935;False;0	24.33946;False;0	24.01052;False;0	24.65649;False;0	24.59195;False;0	24.79783;False;0	24.81162;False;0	24.4222;False;0	24.65862;False;0	24.69168;False;0	25.09321;False;0	24.26978;False;0	24.58761;False;0	24.61891;False;0	24.04902;False;0	202	B4DVY1;O15371;B0QYA5;B0QYA4;B0QYA3;B0QYA6;B0QYA7;B0QYA8	B4DVY1;O15371	Eukaryotic translation initiation factor 3 subunit D	EIF3D
23.50045;False;0	23.61178;False;0	23.23302;False;0	23.11989;False;0	23.43606;False;0	23.42867;False;0	23.42714;False;0	23.71072;False;0	23.95562;False;0	23.37968;False;0	23.76749;False;0	23.64493;False;0	23.25007;False;0	22.83134;False;0	21.61769;False;0	22.28688;True;0	23.1823;False;0	22.73167;False;0	23.11097;False;0	22.78457;False;0	22.94426;False;0	23.23959;False;0	22.28354;False;0	23.05039;False;0	22.73254;False;0	23.32334;False;0	23.81323;False;0	23.80124;False;0	23.56906;False;0	23.48456;False;0	23.75603;False;0	23.5491;False;0	23.60196;False;0	23.83711;False;0	23.73655;False;0	23.95837;False;0	24.35763;False;0	109	F8VYN9;B4DWW1;P40616;B4DZG7;F8VP99;F8VP63	F8VYN9;B4DWW1;P40616;B4DZG7	ADP-ribosylation factor-like protein 1	ARL1
24.39617;False;0	24.52755;False;0	24.96715;False;0	23.94762;False;0	23.89421;False;0	24.88362;False;0	24.21401;False;0	24.51533;False;0	23.91196;False;0	23.82677;False;0	24.18306;False;0	24.1741;False;0	26.61274;False;0	26.68686;False;0	26.74586;False;0	26.59918;False;0	26.59932;False;0	26.71293;False;0	26.40514;False;0	25.97878;False;0	26.03815;False;0	26.25131;False;0	26.03618;False;0	26.20527;False;0	26.03089;False;0	25.61285;False;0	24.86368;False;0	25.41905;False;0	25.45303;False;0	24.84067;False;0	25.25796;False;0	25.46164;False;0	24.2995;False;0	24.87305;False;0	25.12096;False;0	24.06604;False;0	24.98333;False;0	299	P25205;B4DWW4;J3KQ69;Q7Z6P5;M0QYS9	P25205;B4DWW4;J3KQ69	DNA replication licensing factor MCM3	MCM3
23.50361;False;0	23.25997;False;0	23.56291;False;0	23.149;False;0	23.31893;False;0	23.77977;False;0	23.36493;False;0	23.53683;False;0	23.38706;False;0	23.94038;False;0	23.36346;False;0	23.97106;False;0	23.20975;False;0	24.02251;False;0	22.04232;True;0	21.7241;True;0	23.91689;False;0	23.54357;False;0	23.56209;False;0	23.77203;False;0	23.52133;False;0	23.8754;False;0	23.57796;False;0	23.97115;False;0	23.89735;False;0	23.83499;False;0	23.9136;False;0	24.50015;False;0	23.70039;False;0	23.81411;False;0	24.02462;False;0	24.10973;False;0	24.53356;False;0	23.7062;False;0	24.09144;False;0	24.14771;False;0	23.34042;False;0	56	P55735-2;P55735;B4DXJ1;A8MXL6;E7ERC8	P55735-2;P55735;B4DXJ1;A8MXL6	Protein SEC13 homolog	SEC13
22.97414;False;0	22.40855;False;0	22.69045;False;0	22.37722;False;0	22.34492;False;0	22.69113;False;0	22.40743;False;0	22.16834;False;0	22.34321;False;0	22.23409;False;0	21.67835;False;0	22.52848;False;0	18.73282;True;0	20.85346;False;0	20.5963;True;0	21.099;True;0	21.43913;True;0	21.24452;False;0	21.58513;False;0	21.29019;False;0	22.12427;False;0	20.86891;False;0	20.7205;False;0	20.94471;False;0	21.10201;False;0	22.04527;False;0	22.13849;False;0	22.07232;False;0	22.16527;False;0	22.30725;False;0	21.65347;False;0	22.48898;False;0	22.4039;False;0	21.98826;False;0	22.28509;False;0	21.56211;False;0	22.08232;False;0	37	H0Y8P4;B4DXK8;Q8TED0;B4DU75	H0Y8P4;B4DXK8;Q8TED0;B4DU75	U3 small nucleolar RNA-associated protein 15 homolog	UTP15
21.45292;False;0	20.7021;False;0	21.88282;False;0	21.38395;False;0	21.5078;False;0	22.17286;False;0	21.33418;False;0	21.84671;False;0	20.92477;False;0	19.51332;True;0	18.99541;True;0	21.41307;False;0	21.58137;False;0	21.10636;False;0	20.37654;True;0	21.11223;True;0	20.90962;False;0	18.73007;True;0	20.71758;False;0	19.48802;True;0	20.29046;True;0	21.62956;False;0	18.85804;True;0	19.91173;True;0	19.58688;True;0	19.78158;True;0	22.55025;False;0	21.47764;False;0	21.3611;False;0	21.9243;False;0	21.3774;False;0	21.52831;False;0	20.94034;False;0	21.52841;False;0	22.05046;False;0	21.63931;False;0	21.94346;False;0	20	B4DXW4;Q9H078-3;Q9H078-2;H0YFF5;F5GX99;H0YGM0;Q9H078-4;Q9H078;F5H7A5;Q7Z777;F5H392;S4R372	B4DXW4;Q9H078-3;Q9H078-2;H0YFF5;F5GX99;H0YGM0;Q9H078-4;Q9H078;F5H7A5;Q7Z777	Caseinolytic peptidase B protein homolog	CLPB
24.14787;False;0	22.11353;False;0	23.57831;False;0	23.65764;False;0	23.77816;False;0	23.60964;False;0	24.32134;False;0	24.00342;False;0	23.72025;False;0	23.9218;False;0	24.04335;False;0	24.10933;False;0	23.77515;False;0	23.65676;False;0	22.96054;False;0	20.62203;True;0	24.25616;False;0	24.35461;False;0	23.95686;False;0	24.50676;False;0	24.04593;False;0	23.82153;False;0	24.06727;False;0	24.16269;False;0	23.79729;False;0	24.45801;False;0	24.37557;False;0	24.19197;False;0	24.34408;False;0	24.76709;False;0	24.3332;False;0	24.39506;False;0	24.49137;False;0	23.71534;False;0	24.57346;False;0	24.45243;False;0	24.48007;False;0	119	B4DXZ6;P51114-2;P51114;E7EU85;E9PFF5;P51114-3;C9IZ22;C9JZE0;C9JY20;C9JAJ4;C9J5B4	B4DXZ6;P51114-2;P51114;E7EU85;E9PFF5;P51114-3	Fragile X mental retardation syndrome-related protein 1	FXR1
29.11364;False;0	28.67196;False;0	29.72699;False;0	29.2826;False;0	29.57297;False;0	29.52526;False;0	29.16075;False;0	29.63763;False;0	29.67719;False;0	29.3385;False;0	29.50607;False;0	29.77845;False;0	28.91211;False;0	28.84185;False;0	28.18381;False;0	29.08091;False;0	29.09225;False;0	29.14817;False;0	29.42704;False;0	29.47356;False;0	29.40274;False;0	29.54335;False;0	29.41062;False;0	29.53725;False;0	29.3365;False;0	29.1121;False;0	29.22476;False;0	28.94257;False;0	29.12709;False;0	29.68316;False;0	28.99348;False;0	29.27313;False;0	29.27282;False;0	29.81636;False;0	29.3673;False;0	29.19798;False;0	29.72949;False;0	1261	G3V4W0;B4DY08;G3V4C1;P07910-2;G3V2Q1;P07910;P07910-4;G3V576;P07910-3;G3V2D6;G3V5V7;O60812;G3V5X6;G3V3K6;G3V251;G3V555;G3V575;B4DSU6;G3V4M8;G3V2H6;E5RG71;B3KT61;Q86SE5;G3V129	G3V4W0;B4DY08;G3V4C1;P07910-2;G3V2Q1;P07910;P07910-4;G3V576;P07910-3;G3V2D6;G3V5V7;O60812	Heterogeneous nuclear ribonucleoproteins C1/C2;Heterogeneous nuclear ribonucleoprotein C-like 1	HNRNPC;HNRNPCL1
19.55339;False;0	21.57681;False;0	21.55978;False;0	22.05019;False;0	22.05219;False;0	21.30675;False;0	21.84395;False;0	22.52332;False;0	21.83846;False;0	21.49121;False;0	21.98565;False;0	21.42096;False;0	21.50052;False;0	21.33364;False;0	21.25032;False;0	21.6262;True;0	21.18876;False;0	21.12559;False;0	21.33658;False;0	21.4109;False;0	22.19358;False;0	22.11028;False;0	22.09851;False;0	21.73599;False;0	21.63325;False;0	21.62114;False;0	21.34272;False;0	21.66114;False;0	21.32959;False;0	21.84299;False;0	21.72188;False;0	21.60458;False;0	21.46867;False;0	22.25954;False;0	22.05122;False;0	21.98985;False;0	22.21939;False;0	43	B4DYB4;Q8NFH5;C9IYQ7;F8WCF5;F8WEL4;B4DP57	B4DYB4;Q8NFH5;C9IYQ7;F8WCF5;F8WEL4;B4DP57	Nucleoporin NUP53	NUP35
18.66779;True;0	21.99538;False;0	20.89;False;0	19.75211;True;0	20.72326;False;0	21.09597;False;0	22.21288;False;0	19.8227;True;0	21.60594;False;0	21.0084;False;0	20.434;False;0	20.88785;False;0	19.21833;True;0	22.6111;False;0	22.68823;False;0	20.91993;True;0	21.83376;False;0	21.83519;False;0	21.21484;False;0	22.63558;False;0	22.45751;False;0	23.02504;False;0	22.64816;False;0	23.69445;False;0	24.6165;False;0	19.76335;False;0	21.43303;False;0	20.90419;False;0	21.31202;False;0	21.71222;False;0	21.6015;False;0	19.59525;False;0	20.90823;False;0	20.71574;False;0	20.68278;False;0	19.99493;False;0	20.6522;False;0	39	H7C3P4;F6S8M0;B4DYH8;P15586;F5H4C6;H0YFA9	H7C3P4;F6S8M0;B4DYH8;P15586;F5H4C6;H0YFA9	N-acetylglucosamine-6-sulfatase	GNS
23.90784;False;0	23.8588;False;0	24.11116;False;0	23.95802;False;0	23.78676;False;0	24.21549;False;0	23.55239;False;0	23.95127;False;0	23.39192;False;0	23.70915;False;0	23.38073;False;0	23.21863;False;0	24.67772;False;0	24.50422;False;0	24.64064;False;0	25.48164;False;0	24.27519;False;0	24.74679;False;0	24.37875;False;0	24.42669;False;0	24.79986;False;0	24.5064;False;0	24.54951;False;0	24.54221;False;0	24.68854;False;0	24.58612;False;0	24.78282;False;0	24.53522;False;0	24.54781;False;0	24.99313;False;0	24.30835;False;0	24.64796;False;0	24.46551;False;0	24.30069;False;0	24.67438;False;0	24.3096;False;0	24.34935;False;0	120	B4DZC3;Q9H0D6-2;Q9H0D6	B4DZC3;Q9H0D6-2;Q9H0D6	5-3 exoribonuclease 2	XRN2
25.93935;False;0	26.10542;False;0	26.05732;False;0	26.1278;False;0	25.89795;False;0	26.20972;False;0	26.52347;False;0	26.51593;False;0	26.20574;False;0	26.50925;False;0	26.45554;False;0	26.5308;False;0	25.82411;False;0	25.88318;False;0	24.06102;False;0	21.12057;True;0	26.06747;False;0	25.98322;False;0	26.23952;False;0	25.97967;False;0	26.15466;False;0	26.21173;False;0	25.91862;False;0	26.00747;False;0	26.12096;False;0	26.23244;False;0	26.46284;False;0	26.47304;False;0	26.45554;False;0	26.51108;False;0	26.45881;False;0	26.44242;False;0	26.58506;False;0	26.36058;False;0	26.43757;False;0	26.46569;False;0	26.31976;False;0	438	B4DZI8;P35606;D6RBT6;D6R997;D6RBZ7;D6RCL6;D6RBG7;H0Y938;H0YAC7	B4DZI8;P35606	Coatomer subunit beta	COPB2
21.20717;False;0	20.59823;False;0	20.12996;True;0	19.0785;True;0	17.89396;True;0	20.4957;False;0	20.98836;False;0	20.76158;False;0	21.92343;False;0	20.54811;False;0	20.88539;False;0	20.38764;False;0	20.59733;True;0	20.46119;True;0	19.97909;True;0	20.89599;True;0	20.59094;False;0	20.471;False;0	20.85795;False;0	20.15041;False;0	20.94778;False;0	20.60513;False;0	20.45738;True;0	20.49267;False;0	20.60259;False;0	20.72659;False;0	20.60657;False;0	20.37772;False;0	20.27833;False;0	20.11464;False;0	20.33974;False;0	20.75573;False;0	20.58632;True;0	21.14762;True;0	20.26068;True;0	19.85676;False;0	21.11426;False;0	4	H0YB83;E5RH53;E7EVI2;B4DZW6;Q96DB5;E5RGC8;H0YB03	H0YB83;E5RH53;E7EVI2;B4DZW6;Q96DB5;E5RGC8;H0YB03	Regulator of microtubule dynamics protein 1	RMDN1
21.47398;False;0	20.50795;False;0	20.21472;True;0	21.38073;False;0	21.84904;False;0	19.7533;True;0	23.57796;False;0	19.64072;True;0	21.70523;False;0	22.60055;False;0	20.88562;False;0	21.97232;False;0	20.02562;True;0	22.24278;False;0	20.88614;True;0	21.66586;True;0	21.99903;False;0	21.61724;False;0	21.29726;False;0	19.20345;True;0	20.21422;True;0	20.55877;True;0	20.04807;True;0	20.56068;True;0	21.18985;False;0	22.65875;False;0	23.30841;False;0	22.9111;False;0	22.36105;False;0	22.72201;False;0	22.52028;False;0	22.74702;False;0	23.92416;False;0	23.38166;False;0	22.79327;False;0	22.96999;False;0	23.18906;False;0	33	B4E096;P08138	B4E096;P08138	Tumor necrosis factor receptor superfamily member 16	NGFR
22.14778;False;0	22.40767;False;0	21.25943;False;0	22.10085;False;0	22.29309;False;0	21.6417;False;0	22.05758;False;0	21.54354;False;0	22.37132;False;0	22.77457;False;0	19.09351;True;0	21.81359;False;0	23.31063;False;0	24.05961;False;0	22.94562;False;0	21.88414;True;0	23.89708;False;0	23.97928;False;0	23.89938;False;0	23.97465;False;0	24.2281;False;0	23.83692;False;0	23.8866;False;0	24.04126;False;0	23.96499;False;0	22.89395;False;0	22.91676;False;0	19.60512;True;0	23.23143;False;0	23.29586;False;0	22.49821;False;0	23.37066;False;0	23.35474;False;0	24.09684;False;0	23.29123;False;0	23.3534;False;0	23.6903;False;0	57	G3XAN4;B4E0K2;Q15629	G3XAN4;B4E0K2;Q15629	Translocating chain-associated membrane protein 1	TRAM1
19.19854;False;0	19.03733;True;0	19.43869;True;0	21.25954;False;0	21.00505;False;0	21.1952;False;0	21.3033;False;0	20.04232;True;0	21.81198;False;0	22.00953;False;0	19.43219;True;0	20.86952;False;0	23.95722;False;0	24.20352;False;0	22.66241;False;0	20.95796;True;0	23.56721;False;0	23.54569;False;0	23.64955;False;0	24.13774;False;0	23.91114;False;0	23.72318;False;0	24.40808;False;0	24.66031;False;0	24.18488;False;0	22.78967;False;0	23.40561;False;0	23.07331;False;0	23.09094;False;0	23.17028;False;0	23.31714;False;0	23.29712;False;0	23.4197;False;0	22.41882;False;0	22.60768;False;0	22.0433;False;0	22.52231;False;0	66	P51570;B4E1G6;K7ERJ9;K7EII7	P51570;B4E1G6	Galactokinase	GALK1
21.28438;False;0	20.10736;True;0	19.69057;True;0	21.06092;False;0	20.77338;False;0	19.43162;True;0	19.58283;False;0	21.47507;False;0	20.21596;False;0	18.88989;True;0	18.42887;True;0	21.07176;False;0	21.40582;False;0	21.41911;False;0	22.52179;False;0	19.84824;True;0	21.6897;False;0	22.15632;False;0	22.00946;False;0	21.70531;False;0	22.62395;False;0	21.73182;False;0	19.91239;True;0	21.76312;False;0	22.11369;False;0	19.80203;True;0	20.61872;False;0	19.29891;True;0	19.30268;True;0	19.71634;True;0	20.58025;True;0	20.33506;True;0	20.39544;True;0	20.37822;True;0	20.20146;True;0	20.05339;True;0	19.85732;True;0	11	B4E1J0;F5H2F6;Q96AQ6-3;Q96AQ6-2;Q96AQ6;Q5T173	B4E1J0;F5H2F6;Q96AQ6-3;Q96AQ6-2;Q96AQ6	Pre-B-cell leukemia transcription factor-interacting protein 1	PBXIP1
26.72495;False;0	26.21349;False;0	27.07316;False;0	27.06209;False;0	27.14248;False;0	27.16969;False;0	26.82542;False;0	26.89435;False;0	27.07071;False;0	27.13565;False;0	27.77266;False;0	27.21419;False;0	26.85162;False;0	26.61414;False;0	26.51941;False;0	25.97631;False;0	27.19432;False;0	27.19704;False;0	27.62471;False;0	27.24445;False;0	27.11416;False;0	27.69697;False;0	27.47445;False;0	27.34138;False;0	26.89087;False;0	27.16691;False;0	26.83557;False;0	27.13477;False;0	27.62261;False;0	27.60936;False;0	27.61646;False;0	27.09999;False;0	27.13065;False;0	27.67189;False;0	27.79483;False;0	27.27249;False;0	27.61534;False;0	323	B4E241;P84103	B4E241;P84103	Serine/arginine-rich splicing factor 3	SRSF3
23.06125;False;0	22.22432;False;0	22.43812;False;0	22.5613;False;0	22.81173;False;0	23.12234;False;0	23.09989;False;0	23.6221;False;0	23.34489;False;0	22.90843;False;0	22.8747;False;0	23.14597;False;0	21.34603;False;0	20.11783;True;0	20.84889;True;0	20.20208;True;0	21.46269;False;0	22.23623;False;0	22.02523;False;0	21.5568;True;0	22.39945;False;0	21.98291;False;0	21.70952;False;0	21.97841;False;0	21.48075;False;0	22.32188;False;0	22.46782;False;0	19.95091;False;0	21.82877;False;0	22.67092;False;0	21.76272;False;0	22.33068;False;0	22.58171;False;0	23.01149;False;0	22.76715;False;0	18.61464;True;0	23.12893;False;0	45	B4E2J1;Q8NBU5;Q8NBU5-2	B4E2J1;Q8NBU5;Q8NBU5-2	ATPase family AAA domain-containing protein 1	ATAD1
23.62433;False;0	23.94717;False;0	24.29551;False;0	24.121;False;0	24.3304;False;0	24.17585;False;0	24.53166;False;0	24.99179;False;0	24.97053;False;0	24.68699;False;0	23.90426;False;0	24.0941;False;0	22.91501;False;0	23.67777;False;0	20.1795;True;0	21.05602;True;0	24.2509;False;0	23.80705;False;0	24.3652;False;0	24.0857;False;0	24.05796;False;0	24.27796;False;0	22.63945;False;0	23.44417;False;0	23.43517;False;0	24.65573;False;0	24.22398;False;0	24.54162;False;0	24.83055;False;0	25.39829;False;0	24.719;False;0	24.39028;False;0	25.0017;False;0	25.35538;False;0	24.9276;False;0	24.50094;False;0	25.35276;False;0	85	C9JA28;Q9UNL2;B4E2P2;C9J365	C9JA28;Q9UNL2;B4E2P2;C9J365	Translocon-associated protein subunit gamma	SSR3
26.19656;False;0	26.04131;False;0	25.51845;False;0	25.6221;False;0	25.80356;False;0	25.25007;False;0	25.68958;False;0	26.37292;False;0	27.15122;False;0	25.83178;False;0	26.15167;False;0	25.94619;False;0	24.71785;False;0	24.21379;False;0	22.82817;False;0	21.06143;True;0	24.58984;False;0	24.25911;False;0	25.07435;False;0	24.7741;False;0	25.06829;False;0	25.21108;False;0	24.70055;False;0	25.23699;False;0	25.05263;False;0	25.91723;False;0	26.18663;False;0	25.74522;False;0	25.83516;False;0	26.34145;False;0	25.80531;False;0	25.84117;False;0	25.41629;False;0	26.7986;False;0	26.12297;False;0	25.80801;False;0	26.93843;False;0	233	B7Z2R9;B4E2S7;P13473-2;P13473;P13473-3;H0YCG2	B7Z2R9;B4E2S7;P13473-2;P13473;P13473-3	Lysosome-associated membrane glycoprotein 2	LAMP2
25.2544;False;0	25.40058;False;0	25.73154;False;0	25.52316;False;0	25.39823;False;0	25.66183;False;0	26.05639;False;0	25.69325;False;0	25.90449;False;0	25.76304;False;0	25.86041;False;0	25.72362;False;0	25.05842;False;0	25.06944;False;0	24.55888;False;0	21.89902;True;0	25.12349;False;0	25.25771;False;0	25.54978;False;0	25.08687;False;0	25.03741;False;0	26.15723;False;0	25.21782;False;0	25.87795;False;0	25.87425;False;0	20.01822;True;0	18.91415;True;0	19.74885;True;0	19.60538;False;0	20.03543;True;0	20.5092;True;0	18.84764;True;0	20.19093;True;0	20.48645;True;0	19.14951;True;0	19.62532;False;0	20.23949;True;0	264	B4E2V5;P27105;P27105-2	B4E2V5;P27105	Erythrocyte band 7 integral membrane protein	STOM
27.49717;False;0	27.42254;False;0	27.18971;False;0	27.43261;False;0	27.42262;False;0	27.35666;False;0	27.17198;False;0	27.13026;False;0	27.46334;False;0	27.37873;False;0	27.12583;False;0	27.47445;False;0	26.19858;False;0	26.10943;False;0	26.12926;False;0	25.22806;False;0	26.4364;False;0	26.40727;False;0	26.14777;False;0	26.43995;False;0	26.6277;False;0	26.33644;False;0	26.41262;False;0	26.72559;False;0	26.83593;False;0	26.19447;False;0	26.73982;False;0	26.38678;False;0	26.27613;False;0	26.77254;False;0	26.44711;False;0	26.7888;False;0	26.41238;False;0	26.87044;False;0	27.01457;False;0	26.55172;False;0	27.35783;False;0	502	B4E2W0;P55084;F5GZQ3;B5MD38;C9JEY0;C9JE81;C9K0M0	B4E2W0;P55084;F5GZQ3;B5MD38	Trifunctional enzyme subunit beta, mitochondrial;3-ketoacyl-CoA thiolase	HADHB
22.90331;False;0	23.4302;False;0	23.07313;False;0	22.7959;False;0	22.52822;False;0	23.53967;False;0	22.55738;False;0	22.88971;False;0	23.03448;False;0	22.46084;False;0	22.11369;False;0	22.68087;False;0	22.73527;False;0	22.75823;False;0	19.88758;True;0	20.32248;True;0	22.56412;False;0	22.33998;False;0	22.83374;False;0	22.76476;False;0	23.01339;False;0	22.85161;False;0	23.28771;False;0	23.36693;False;0	23.30508;False;0	22.2777;False;0	22.20619;False;0	22.31697;False;0	22.72763;False;0	21.63157;False;0	22.30977;False;0	22.07721;False;0	21.87763;False;0	22.14423;False;0	22.07411;False;0	22.41632;False;0	22.34879;False;0	32	B4E318;Q9P287-4;Q9P287-3;Q9P287;Q9P287-2	B4E318;Q9P287-4;Q9P287-3;Q9P287;Q9P287-2	BRCA2 and CDKN1A-interacting protein	BCCIP
23.83846;False;0	24.05374;False;0	24.0966;False;0	23.95047;False;0	24.4883;False;0	24.01265;False;0	23.67368;False;0	24.34773;False;0	24.28256;False;0	24.10558;False;0	23.72474;False;0	23.97369;False;0	23.87558;False;0	23.97378;False;0	24.3808;False;0	23.77082;False;0	23.86514;False;0	23.31935;False;0	24.04352;False;0	23.73149;False;0	24.41171;False;0	23.45576;False;0	23.78347;False;0	23.60648;False;0	23.61695;False;0	24.30348;False;0	24.1653;False;0	24.39754;False;0	24.36132;False;0	24.40425;False;0	23.88213;False;0	24.53095;False;0	24.15105;False;0	24.19746;False;0	24.15684;False;0	24.03103;False;0	24.07553;False;0	155	B4E363;Q9Y285;K7ER00;K7ER16;K7EPH2;K7ERS0;K7EK06	B4E363;Q9Y285;K7ER00	Phenylalanine--tRNA ligase alpha subunit	FARSA
20.707;False;0	20.42951;False;0	19.82463;True;0	20.37761;False;0	19.93632;False;0	19.56039;False;0	21.50101;False;0	19.4982;False;0	20.23795;False;0	20.00238;True;0	19.43693;True;0	20.60268;False;0	19.81965;True;0	20.42603;False;0	20.84365;True;0	21.39491;True;0	19.44871;True;0	20.87778;False;0	19.37732;False;0	20.86242;False;0	20.75513;True;0	19.85357;True;0	20.73537;False;0	21.22618;False;0	19.79363;True;0	19.36179;True;0	19.32086;True;0	20.43715;False;0	19.99745;True;0	19.30182;True;0	20.31882;False;0	19.80278;True;0	19.52434;True;0	21.19676;True;0	20.25072;False;0	19.60315;True;0	19.52189;False;0	4	G5E9F5;B5MC53;B5MCF8;P39210	G5E9F5;B5MC53;B5MCF8;P39210	Protein Mpv17	MPV17
21.01883;False;0	19.22752;True;0	20.86982;False;0	21.76834;False;0	20.88643;False;0	21.99362;False;0	21.88904;False;0	19.70962;True;0	21.09726;False;0	21.21039;False;0	21.98235;False;0	22.21255;False;0	21.19971;True;0	20.21165;True;0	20.60081;True;0	20.98502;True;0	21.13821;False;0	21.19069;False;0	19.89072;True;0	21.35993;False;0	20.53619;True;0	21.69102;False;0	21.47437;False;0	21.78329;False;0	18.76329;True;0	21.47818;False;0	21.3309;False;0	22.29561;False;0	21.65172;False;0	22.43957;False;0	21.46448;False;0	22.18734;False;0	21.98054;False;0	21.93833;False;0	21.7634;False;0	21.79757;False;0	22.24415;False;0	22	B5MC98;Q9HCU5;H7C0W3	B5MC98;Q9HCU5	Prolactin regulatory element-binding protein	PREB
24.30368;False;0	24.34347;False;0	24.72349;False;0	24.77726;False;0	24.87629;False;0	24.33306;False;0	23.17353;False;0	23.32265;False;0	23.97211;False;0	23.53433;False;0	23.65873;False;0	24.12518;False;0	22.3556;False;0	22.55929;False;0	22.95938;False;0	21.97844;False;0	22.41818;False;0	22.74113;False;0	22.78409;False;0	22.3353;False;0	21.92832;False;0	23.5122;False;0	22.42849;False;0	22.84167;False;0	21.88915;False;0	23.4716;False;0	23.96217;False;0	23.72078;False;0	24.11601;False;0	24.77122;False;0	24.13618;False;0	23.95296;False;0	24.16023;False;0	23.45876;False;0	24.77475;False;0	22.58045;False;0	23.43084;False;0	47	B5MCF9;O00541-2;O00541;B3KXD6;C9JXJ1;H7C267	B5MCF9;O00541-2;O00541;B3KXD6	Pescadillo homolog	PES1
27.57189;False;0	27.70306;False;0	27.03946;False;0	27.3176;False;0	27.00035;False;0	26.57453;False;0	27.67189;False;0	27.20769;False;0	27.57029;False;0	27.53549;False;0	26.83074;False;0	26.88646;False;0	27.43365;False;0	27.46061;False;0	27.18376;False;0	25.56331;False;0	27.32817;False;0	27.32852;False;0	27.15258;False;0	27.71908;False;0	27.62701;False;0	27.47746;False;0	27.3672;False;0	27.66858;False;0	27.52335;False;0	27.66037;False;0	27.75168;False;0	27.52671;False;0	27.48815;False;0	27.23617;False;0	27.50529;False;0	27.22426;False;0	27.51938;False;0	27.25025;False;0	27.1813;False;0	27.55245;False;0	27.50862;False;0	736	B7Z254;Q15084;F8WA83;B5MCQ5;Q15084-2	B7Z254;Q15084;F8WA83;B5MCQ5;Q15084-2	Protein disulfide-isomerase A6	PDIA6
25.61411;False;0	25.73389;False;0	25.79035;False;0	25.65034;False;0	25.32636;False;0	25.75824;False;0	25.77646;False;0	25.82031;False;0	25.82257;False;0	25.66452;False;0	25.90965;False;0	25.77713;False;0	26.46582;False;0	26.60611;False;0	26.86667;False;0	26.56071;False;0	26.52422;False;0	26.566;False;0	26.58534;False;0	26.4113;False;0	26.26152;False;0	26.25773;False;0	26.5932;False;0	26.15087;False;0	26.24775;False;0	25.93249;False;0	25.7684;False;0	26.17875;False;0	26.07839;False;0	25.8099;False;0	26.02869;False;0	26.06667;False;0	26.14488;False;0	26.05532;False;0	25.90969;False;0	26.56892;False;0	25.76598;False;0	329	B5MCX3;Q15019;Q15019-2;C9J2Q4;H7C2Y0;C9IY94;C9J938;H7C310;C9JB25;C9IZU3;C9JQJ4;B5MD47;C9JZI2;H7C1T1;C9JFT1;F8WB65	B5MCX3;Q15019;Q15019-2;C9J2Q4;H7C2Y0	Septin-2	SEPT2
27.07755;False;0	27.18943;False;0	27.27177;False;0	27.22223;False;0	26.9608;False;0	27.68231;False;0	26.90679;False;0	26.85579;False;0	27.03234;False;0	27.12426;False;0	26.98815;False;0	27.1419;False;0	27.09527;False;0	27.37617;False;0	26.60428;False;0	26.50004;False;0	27.12041;False;0	27.40023;False;0	27.01446;False;0	26.68325;False;0	26.67047;False;0	26.76825;False;0	27.05206;False;0	27.46716;False;0	27.33236;False;0	27.46022;False;0	27.45944;False;0	27.53118;False;0	27.42606;False;0	26.9165;False;0	27.68986;False;0	27.21753;False;0	27.35565;False;0	27.03086;False;0	27.23654;False;0	27.62916;False;0	27.0561;False;0	471	B5MDF5;P62826;F5H018;J3KQE5;H0YFC6;B4DV51	B5MDF5;P62826;F5H018;J3KQE5;H0YFC6	GTP-binding nuclear protein Ran	RAN
21.02641;False;0	20.67642;False;0	21.0316;False;0	21.25113;False;0	20.905;False;0	20.68637;False;0	20.90595;False;0	21.10649;False;0	20.65552;False;0	20.70742;False;0	19.79957;True;0	20.76247;False;0	21.05914;False;0	21.49619;False;0	20.63843;True;0	22.0493;True;0	21.34776;False;0	21.15752;False;0	21.64425;False;0	21.32564;False;0	21.5899;False;0	22.03735;False;0	21.32169;False;0	21.06828;False;0	20.89512;False;0	21.25402;False;0	20.40748;False;0	20.7862;False;0	21.48993;False;0	20.6344;False;0	20.97911;False;0	20.76571;False;0	20.66562;False;0	20.90918;False;0	20.95802;False;0	21.39005;False;0	21.55586;False;0	27	B5MDQ4;Q92600;B7Z1E5	B5MDQ4;Q92600;B7Z1E5	Cell differentiation protein RCD1 homolog	RQCD1
26.00612;False;0	25.81012;False;0	25.92631;False;0	25.85289;False;0	25.51184;False;0	26.11515;False;0	25.64515;False;0	25.55842;False;0	24.60037;False;0	25.67328;False;0	25.14495;False;0	25.40419;False;0	25.53172;False;0	25.72093;False;0	25.46831;False;0	24.58978;False;0	25.78724;False;0	25.8042;False;0	25.54931;False;0	25.41258;False;0	25.05155;False;0	24.7546;False;0	25.2333;False;0	25.05528;False;0	25.15773;False;0	25.74075;False;0	25.20523;False;0	25.80272;False;0	25.98828;False;0	25.33576;False;0	25.68622;False;0	25.70559;False;0	25.92509;False;0	25.29635;False;0	25.70366;False;0	25.78452;False;0	25.28044;False;0	358	Q99613;B5ME19;H3BRV0;H3BPE3;H3BPE4;H3BTY8	Q99613;B5ME19;H3BRV0	Eukaryotic translation initiation factor 3 subunit C;Eukaryotic translation initiation factor 3 subunit C-like protein	EIF3C;EIF3CL
22.52991;False;0	21.4805;False;0	21.96317;False;0	21.86688;False;0	21.86737;False;0	21.40587;False;0	22.3664;False;0	22.7495;False;0	22.55316;False;0	22.21196;False;0	22.46099;False;0	22.28861;False;0	23.35904;False;0	24.04918;False;0	23.42905;False;0	20.72994;True;0	23.52958;False;0	23.68432;False;0	24.49296;False;0	23.23178;False;0	23.08289;False;0	22.93789;False;0	23.63323;False;0	23.23854;False;0	22.6477;False;0	22.63312;False;0	22.29539;False;0	22.86731;False;0	23.0974;False;0	22.29008;False;0	22.5006;False;0	22.36912;False;0	22.85392;False;0	22.57987;False;0	22.3904;False;0	22.96393;False;0	22.57187;False;0	47	E7EW69;E7EX04;B5ME97;Q9P0V9-3;Q9P0V9;Q9P0V9-2;B7Z277;B7Z371;F5GYV2;C9JEW2;C9JNR7;C9JEQ7;F5H1F2;B7Z686;B1AHR1;Q9UH03-2;Q9UH03	E7EW69;E7EX04;B5ME97;Q9P0V9-3;Q9P0V9;Q9P0V9-2;B7Z277;B7Z371	Septin-10	SEPT10
22.06671;False;0	19.24108;True;0	21.55908;False;0	21.63418;False;0	21.76967;False;0	21.66804;False;0	21.8877;False;0	18.10028;True;0	22.01784;False;0	21.21359;False;0	21.98398;False;0	21.95571;False;0	22.23131;False;0	21.93787;False;0	20.64602;True;0	19.35844;True;0	22.05692;False;0	22.49595;False;0	22.71116;False;0	22.84719;False;0	22.68684;False;0	22.349;False;0	22.46934;False;0	22.23067;False;0	22.70178;False;0	22.85882;False;0	22.07064;False;0	21.85643;False;0	21.65395;False;0	22.17384;False;0	21.50509;False;0	22.46849;False;0	21.77258;False;0	22.58075;False;0	22.00467;False;0	22.08949;False;0	22.6424;False;0	27	B7WPG3;D6W592;Q5JB52;Q8WVV9-4;Q8WVV9;C9JJZ7;H7BXH8;C9IYN3;Q8WVV9-3;Q8WVV9-2;H7C0J6;H7C464	B7WPG3;D6W592;Q5JB52;Q8WVV9-4;Q8WVV9;C9JJZ7;H7BXH8;C9IYN3;Q8WVV9-3;Q8WVV9-2	Heterogeneous nuclear ribonucleoprotein L-like	HNRNPLL;HNRPLL
25.50064;False;0	25.5407;False;0	25.13371;False;0	25.37527;False;0	24.95784;False;0	24.94114;False;0	25.075;False;0	25.26435;False;0	24.42098;False;0	25.16741;False;0	24.88474;False;0	24.87722;False;0	25.26785;False;0	25.2163;False;0	24.45362;False;0	25.37551;False;0	24.79516;False;0	24.69732;False;0	24.83152;False;0	24.7572;False;0	24.42272;False;0	24.58858;False;0	25.04806;False;0	24.28708;False;0	24.46942;False;0	24.49917;False;0	24.72843;False;0	24.72531;False;0	24.51767;False;0	23.91315;False;0	24.35494;False;0	24.59508;False;0	24.73102;False;0	23.92334;False;0	24.24996;False;0	24.81455;False;0	23.15586;False;0	166	B7Z1R5;P38606;C9JA17;C9JVW8	B7Z1R5;P38606	V-type proton ATPase catalytic subunit A	ATP6V1A
26.26833;False;0	26.02983;False;0	25.7753;False;0	25.06932;False;0	25.15487;False;0	24.78875;False;0	26.14577;False;0	25.17158;False;0	25.16657;False;0	25.42534;False;0	24.98172;False;0	25.26001;False;0	26.19342;False;0	26.4744;False;0	24.93143;False;0	23.8659;False;0	25.4592;False;0	25.27686;False;0	25.12857;False;0	26.01182;False;0	25.61664;False;0	26.07314;False;0	25.81751;False;0	26.07351;False;0	26.11026;False;0	26.10707;False;0	26.31259;False;0	26.26933;False;0	25.70152;False;0	25.34069;False;0	25.56924;False;0	25.80966;False;0	26.40999;False;0	25.78217;False;0	25.74978;False;0	25.9225;False;0	25.51764;False;0	350	B7Z2S5;Q16881-4;Q16881-3;B7Z904;Q16881;B2R5P6;E2QRB9;E9PNQ6;E7ESI6;E7EW10;Q16881-5;Q16881-2;Q16881-6;E9PIR7;F5H780;E9PMY9;E9PKD3;E9PIZ5;E9PLT3;E9PKI4;E9PQI3;E9PRI8;E7EWK1;F5H1L4;E7ENA2;D3YTF8;F5H2V0;D3YTF9;H0YBI6;H0YBQ0;Q9NNW7-2;Q9NNW7;Q86VQ6	B7Z2S5;Q16881-4;Q16881-3;B7Z904;Q16881;B2R5P6;E2QRB9;E9PNQ6;E7ESI6;E7EW10;Q16881-5;Q16881-2;Q16881-6;E9PIR7;F5H780;E9PMY9	Thioredoxin reductase 1, cytoplasmic	TXNRD1
21.95621;False;0	20.89223;False;0	21.82916;False;0	21.63648;False;0	21.21738;False;0	21.22453;False;0	21.70016;False;0	21.77064;False;0	21.17439;False;0	21.67232;False;0	21.04973;False;0	21.96332;False;0	21.23497;False;0	21.18979;False;0	20.73605;True;0	20.04712;True;0	21.92564;False;0	22.09581;False;0	21.50373;False;0	21.64297;False;0	21.5507;False;0	21.43721;False;0	20.07457;True;0	19.54644;True;0	21.34911;False;0	21.35875;False;0	21.021;False;0	20.75042;False;0	21.79114;False;0	19.85804;True;0	21.52047;False;0	21.56277;False;0	22.17039;False;0	19.72296;False;0	21.44789;False;0	21.18659;False;0	21.26075;False;0	22	B7Z321;Q96A65;F5GZT1;B7Z4J9;Q96A65-2	B7Z321;Q96A65;F5GZT1	Exocyst complex component 4	EXOC4
20.2981;True;0	20.0379;True;0	19.49334;False;0	20.06368;False;0	21.00388;False;0	18.40504;True;0	19.59931;True;0	18.82045;True;0	21.49556;False;0	20.39669;True;0	20.57571;True;0	21.19964;False;0	20.26056;True;0	20.90242;False;0	19.73418;True;0	20.52581;True;0	21.2678;False;0	21.32433;False;0	20.88636;False;0	21.94081;False;0	21.61706;False;0	21.69608;False;0	21.56895;False;0	21.44086;False;0	21.63387;False;0	20.59823;False;0	21.03919;False;0	19.98203;False;0	20.86016;True;0	20.53678;False;0	19.69175;True;0	18.66709;True;0	20.04141;True;0	21.58408;False;0	19.0612;True;0	20.31048;True;0	21.45598;False;0	6	B7Z4N4;B7Z4J8;D6RJ07;B7Z367;Q9UL40;Q9UL40-2	B7Z4N4;B7Z4J8;D6RJ07;B7Z367;Q9UL40;Q9UL40-2	Zinc finger protein 346	ZNF346
20.64904;False;0	20.62221;False;0	20.5745;False;0	19.70436;True;0	19.69234;True;0	20.47269;False;0	20.4025;False;0	19.44537;True;0	18.82242;True;0	20.7123;False;0	20.26147;True;0	20.04473;False;0	21.4763;False;0	21.59751;False;0	20.27943;True;0	21.83876;True;0	21.71028;False;0	20.96226;False;0	21.29726;False;0	20.90441;False;0	21.24934;False;0	21.40702;False;0	21.55913;False;0	21.06835;False;0	21.03819;False;0	20.95063;False;0	19.2066;True;0	20.62819;False;0	20.82555;False;0	20.44293;True;0	20.94764;False;0	19.65272;True;0	19.45855;True;0	18.99732;True;0	20.25457;True;0	20.90733;True;0	18.6001;True;0	2	Q15813;B7Z3P1	Q15813;B7Z3P1	Tubulin-specific chaperone E	TBCE
22.85821;False;0	22.11105;False;0	25.1514;False;0	22.1461;False;0	23.16749;False;0	23.23474;False;0	19.78123;True;0	25.04356;False;0	25.85707;False;0	24.43314;False;0	25.74078;False;0	26.2701;False;0	25.29611;False;0	26.86029;False;0	20.99005;True;0	22.0258;False;0	26.62422;False;0	26.81433;False;0	25.91029;False;0	26.89261;False;0	24.97898;False;0	27.22039;False;0	25.84647;False;0	25.76203;False;0	26.50403;False;0	19.61406;True;0	18.60665;True;0	19.7212;True;0	19.59042;True;0	19.32655;True;0	19.70285;True;0	19.42544;True;0	19.49952;True;0	19.48791;True;0	19.32608;True;0	19.65714;True;0	19.92597;True;0	28	Q5VVW2-3;Q5VVW2-2;B7Z3Q6;Q5VVW2	Q5VVW2-3;Q5VVW2-2;B7Z3Q6;Q5VVW2	GTPase-activating Rap/Ran-GAP domain-like protein 3	GARNL3
22.59553;False;0	22.58362;False;0	21.47749;False;0	21.87793;False;0	21.87643;False;0	21.45533;False;0	21.42173;False;0	22.32573;False;0	22.25289;False;0	21.69977;False;0	22.00501;False;0	22.15094;False;0	22.32072;False;0	21.96038;False;0	21.0281;True;0	21.02092;True;0	21.94657;False;0	21.95762;False;0	21.21514;False;0	21.45829;False;0	22.17986;False;0	22.20153;False;0	22.97942;False;0	22.87363;False;0	22.73985;False;0	19.45632;True;0	20.95617;False;0	21.04479;True;0	20.35241;True;0	21.36933;False;0	21.39441;False;0	19.97612;True;0	21.36432;False;0	19.7149;True;0	21.13402;False;0	20.45111;False;0	21.00254;True;0	11	B7Z403;Q9HC38-2;Q9HC38;I3L1I0;I3L3Q4;Q9HC38-3	B7Z403;Q9HC38-2;Q9HC38;I3L1I0;I3L3Q4;Q9HC38-3	Glyoxalase domain-containing protein 4	GLOD4
22.07248;False;0	22.67323;False;0	22.52962;False;0	22.12736;False;0	22.02968;False;0	22.59402;False;0	20.07775;True;0	20.00467;True;0	19.18952;True;0	22.14018;False;0	21.29726;False;0	22.51617;False;0	22.74168;False;0	22.47771;False;0	21.05933;False;0	20.86837;True;0	22.96252;False;0	23.58302;False;0	22.94819;False;0	22.94801;False;0	22.97761;False;0	23.40886;False;0	21.70337;False;0	23.19066;False;0	22.90813;False;0	21.71611;False;0	21.89907;False;0	22.37488;False;0	21.9255;False;0	21.98579;False;0	22.29777;False;0	22.14942;False;0	21.49556;False;0	22.01594;False;0	21.64667;False;0	21.45468;False;0	21.95262;False;0	38	B7Z413;B7Z9I3;O75787;H7C3E1;H0Y750;B7Z1I9;H7C240	B7Z413;B7Z9I3;O75787;H7C3E1;H0Y750;B7Z1I9	Renin receptor	ATP6AP2
18.78754;True;0	19.36578;True;0	19.34673;True;0	20.29724;True;0	20.39449;True;0	20.72326;False;0	20.18249;True;0	18.03641;True;0	20.08106;True;0	18.79421;True;0	20.7688;True;0	20.98704;False;0	20.94256;False;0	18.8542;True;0	21.41189;False;0	20.14714;True;0	21.37013;False;0	21.96944;False;0	21.83811;False;0	20.56216;False;0	21.68551;False;0	19.9286;True;0	21.19418;False;0	20.9302;False;0	19.26813;True;0	22.011;False;0	21.44071;False;0	21.5971;False;0	22.21709;False;0	21.67749;False;0	21.9572;False;0	21.32997;False;0	22.39705;False;0	21.43634;False;0	21.35466;False;0	22.68748;False;0	21.14395;False;0	14	B7Z418;Q13418;E9PM54;E9PNR4;B7Z1I0	B7Z418;Q13418;E9PM54;E9PNR4;B7Z1I0	Integrin-linked protein kinase	ILK
27.03507;False;0	26.98631;False;0	26.99723;False;0	27.0702;False;0	27.29658;False;0	26.96906;False;0	28.23736;False;0	27.66905;False;0	27.66682;False;0	27.81733;False;0	27.35632;False;0	27.79445;False;0	17.99303;False;0	19.48564;False;0	20.95422;True;0	21.23955;True;0	18.95333;False;0	21.36944;False;0	21.88952;False;0	23.86164;False;0	23.28292;False;0	24.29207;False;0	22.76957;False;0	23.64042;False;0	24.23089;False;0	25.55066;False;0	26.14051;False;0	26.26112;False;0	26.15607;False;0	26.40108;False;0	26.10287;False;0	27.0701;False;0	26.78918;False;0	27.32911;False;0	27.22564;False;0	26.55918;False;0	27.35431;False;0	546	P33121;B7Z452;E7EPM6;P33121-2;B7Z3Z9;D6RER0;H0Y9U7;H0Y9Z9;D6RG07;B4DX30;Q9ULC5-4;Q9ULC5;Q9ULC5-3	P33121;B7Z452;E7EPM6;P33121-2;B7Z3Z9;D6RER0	Long-chain-fatty-acid--CoA ligase 1	ACSL1
24.11918;False;0	25.03221;False;0	25.10917;False;0	23.53943;False;0	25.15788;False;0	24.1137;False;0	24.27206;False;0	25.31513;False;0	25.58649;False;0	22.95566;False;0	24.18941;False;0	24.57381;False;0	25.22623;False;0	26.06891;False;0	20.77422;True;0	20.99141;True;0	23.41455;False;0	23.77926;False;0	22.64898;False;0	25.0561;False;0	23.5134;False;0	24.52007;False;0	23.90279;False;0	25.25926;False;0	24.48922;False;0	23.09296;False;0	23.1689;False;0	21.39932;False;0	21.66284;False;0	23.4805;False;0	22.89855;False;0	23.96137;False;0	21.52301;False;0	22.84215;False;0	21.3888;False;0	22.43738;False;0	21.88543;False;0	66	E7ESM9;P20810-9;B7Z468;P20810-5;P20810-7;P20810-6;E9PCH5;B7Z574;P20810-3;P20810-4;P20810-8;P20810-2;P20810;H0Y7F0;E9PDE4;E7ES10;E7EVY3;H0Y9H6;E7EQ12;F8W7E0;E7EQA0;H0YD33;H0YA91;D6RC54;D6RAA8;H0Y944;E9PSG1;D6RGF7;D6RBR1;E7EN75;E7EQK6	E7ESM9;P20810-9;B7Z468;P20810-5;P20810-7;P20810-6;E9PCH5;B7Z574;P20810-3;P20810-4;P20810-8;P20810-2;P20810;H0Y7F0;E9PDE4;E7ES10;E7EVY3;H0Y9H6;E7EQ12;F8W7E0;E7EQA0	Calpastatin	CAST
25.32865;False;0	24.88199;False;0	25.85605;False;0	25.32934;False;0	25.33708;False;0	25.62628;False;0	25.95398;False;0	25.32694;False;0	25.78337;False;0	25.66395;False;0	25.82627;False;0	25.91782;False;0	25.27006;False;0	25.44436;False;0	24.80025;False;0	21.75483;False;0	25.5386;False;0	25.37049;False;0	25.4592;False;0	25.32577;False;0	25.09321;False;0	25.9162;False;0	25.5566;False;0	25.89719;False;0	25.86261;False;0	25.58314;False;0	25.68907;False;0	25.80376;False;0	25.65777;False;0	25.85491;False;0	25.57779;False;0	25.53887;False;0	25.73505;False;0	25.72179;False;0	25.59818;False;0	25.63896;False;0	25.86825;False;0	330	B7Z4B8;Q9BUJ2-4;Q9BUJ2-2;Q9BUJ2;Q9BUJ2-3;M0R3F1;M0QYZ0;M0R203;M0QZV6;M0R0K8;M0QYI8;M0QYM5;Q9BUJ2-5	B7Z4B8;Q9BUJ2-4;Q9BUJ2-2;Q9BUJ2;Q9BUJ2-3;M0R3F1;M0QYZ0	Heterogeneous nuclear ribonucleoprotein U-like protein 1	HNRNPUL1
22.34302;False;0	21.5467;False;0	22.1358;False;0	21.38232;False;0	21.95376;False;0	22.27512;False;0	22.38659;False;0	20.52955;False;0	22.28591;False;0	22.03282;False;0	21.16196;False;0	21.48104;False;0	23.39924;False;0	23.45839;False;0	21.32411;True;0	20.63756;True;0	23.26657;False;0	23.53445;False;0	23.34543;False;0	22.70159;False;0	22.78873;False;0	23.0837;False;0	22.38137;False;0	23.20923;False;0	22.9398;False;0	19.43678;True;0	19.81336;True;0	21.81069;False;0	21.52258;False;0	21.52979;False;0	21.5945;False;0	20.54811;False;0	22.10639;False;0	21.99065;False;0	21.7999;False;0	21.58994;False;0	21.87849;False;0	52	P62070;B7Z5Z2;E9PK85;P62070-3;P62070-2;E9PQK5;E9PQC5;E9PQ87	P62070;B7Z5Z2;E9PK85;P62070-3;P62070-2	Ras-related protein R-Ras2	RRAS2
24.55766;False;0	24.71848;False;0	24.09386;False;0	24.44771;False;0	24.82934;False;0	24.5981;False;0	24.31797;False;0	24.73722;False;0	25.9608;False;0	24.42092;False;0	24.59508;False;0	24.92112;False;0	22.85013;False;0	21.86759;False;0	21.14972;True;0	21.70759;False;0	21.35326;False;0	22.6646;False;0	22.53514;False;0	23.14422;False;0	23.69519;False;0	22.92553;False;0	23.69615;False;0	23.4424;False;0	24.00624;False;0	23.63101;False;0	24.30633;False;0	23.32869;False;0	23.71952;False;0	25.13258;False;0	24.07161;False;0	24.21371;False;0	24.06686;False;0	24.4405;False;0	24.3672;False;0	23.76253;False;0	25.49051;False;0	103	B7Z6B8;Q16698;E5RJD2;E5RJG7;E5RFV2;E5RID6;H0YAW3	B7Z6B8;Q16698	2,4-dienoyl-CoA reductase, mitochondrial	DECR1
22.76314;False;0	22.57462;False;0	22.85089;False;0	22.46319;False;0	22.44683;False;0	22.69608;False;0	21.75507;False;0	22.65358;False;0	22.15996;False;0	21.53535;False;0	21.29126;False;0	22.24971;False;0	21.60322;False;0	20.87207;False;0	20.56574;True;0	20.75762;True;0	19.12384;True;0	19.5797;True;0	20.20398;True;0	20.30993;True;0	20.16058;True;0	19.60589;True;0	19.83002;True;0	19.10854;True;0	20.42837;True;0	23.21061;False;0	23.93085;False;0	22.52979;False;0	23.15346;False;0	23.0244;False;0	23.44935;False;0	23.41416;False;0	23.73573;False;0	23.50252;False;0	23.18807;False;0	23.62834;False;0	23.22055;False;0	47	B7Z6E8;Q5JPT2;Q96B97-3;Q96B97-2;Q96B97;Q5VSN0	B7Z6E8;Q5JPT2;Q96B97-3;Q96B97-2;Q96B97	SH3 domain-containing kinase-binding protein 1	SH3KBP1
21.99283;False;0	21.48861;False;0	21.32959;False;0	19.28595;False;0	21.489;False;0	21.47694;False;0	21.30062;False;0	22.06789;False;0	22.6289;False;0	21.63312;False;0	22.14638;False;0	21.5871;False;0	19.71597;True;0	21.91207;False;0	20.13539;True;0	20.07512;True;0	22.08589;False;0	21.70286;False;0	22.2061;False;0	21.64112;False;0	21.96652;False;0	21.86208;False;0	19.42908;True;0	21.85821;False;0	22.2235;False;0	21.93736;False;0	21.20126;False;0	21.82769;False;0	22.25511;False;0	22.20084;False;0	22.05993;False;0	21.09455;False;0	21.76336;False;0	20.74041;False;0	19.86194;True;0	21.10367;False;0	19.66414;False;0	12	O95302;B7Z6H3;B7Z230;B7Z1G9;C9J4P8;Q75LS8	O95302;B7Z6H3;B7Z230;B7Z1G9	Peptidyl-prolyl cis-trans isomerase FKBP9	FKBP9
25.97537;False;0	26.39573;False;0	25.94476;False;0	25.37753;False;0	25.62795;False;0	25.34344;False;0	25.41429;False;0	25.53917;False;0	25.76595;False;0	25.09334;False;0	25.26159;False;0	25.31244;False;0	27.22803;False;0	28.02136;False;0	24.97281;False;0	20.48698;True;0	26.09575;False;0	26.1787;False;0	26.73208;False;0	26.11144;False;0	26.21507;False;0	26.44512;False;0	25.74037;False;0	26.4125;False;0	26.82323;False;0	26.33703;False;0	26.47195;False;0	26.53671;False;0	25.33681;False;0	25.56744;False;0	26.4998;False;0	25.02509;False;0	25.54401;False;0	26.19712;False;0	25.31783;False;0	26.369;False;0	25.98425;False;0	338	F8W1R7;J3KND3;G8JLA2;G3V1V0;B7Z6Z4;P60660-2;P60660;G3V1Y7;F8VPF3;F8VZU9;F8W180;H0YI43;F8VXL3	F8W1R7;J3KND3;G8JLA2;G3V1V0;B7Z6Z4;P60660-2;P60660;G3V1Y7;F8VPF3;F8VZU9;F8W180	Myosin light polypeptide 6	MYL6
20.0508;True;0	18.85918;False;0	19.11636;True;0	18.66627;True;0	20.78669;True;0	20.85795;False;0	20.27552;True;0	20.12074;True;0	20.84595;True;0	19.09509;False;0	19.08182;False;0	19.99189;False;0	20.3154;False;0	20.13871;False;0	20.53611;True;0	20.65748;True;0	19.54531;False;0	19.97001;False;0	19.69763;False;0	20.21904;False;0	21.18501;False;0	20.90954;False;0	20.44243;False;0	20.83599;False;0	20.60829;False;0	19.58301;True;0	20.35359;False;0	19.67693;True;0	20.18148;True;0	20.37678;True;0	19.85874;True;0	20.1149;False;0	20.03308;True;0	20.05748;False;0	18.7732;True;0	19.53541;True;0	19.57249;True;0	4	C9J4L5;B7Z7P1;C9JBT4;H7C3I0;E7EWP8;F5H0V3;C9J896;P16220-3;P16220-2;P16220	C9J4L5;B7Z7P1;C9JBT4;H7C3I0;E7EWP8;F5H0V3;C9J896;P16220-3;P16220-2;P16220	Cyclic AMP-responsive element-binding protein 1	CREB1
25.16557;False;0	24.87225;False;0	25.16392;False;0	24.71764;False;0	24.82289;False;0	24.99244;False;0	24.51701;False;0	25.09402;False;0	25.29158;False;0	24.61515;False;0	24.62578;False;0	24.92606;False;0	23.95287;False;0	23.89125;False;0	23.55649;False;0	20.48475;True;0	23.73696;False;0	23.98702;False;0	23.84805;False;0	23.83759;False;0	24.37763;False;0	23.84374;False;0	24.0181;False;0	23.84594;False;0	24.10518;False;0	24.67363;False;0	24.86363;False;0	24.43173;False;0	24.49222;False;0	24.83152;False;0	24.52761;False;0	24.71639;False;0	24.40204;False;0	24.81323;False;0	24.43014;False;0	24.31244;False;0	24.95695;False;0	156	B7Z7P8;Q96CG1;P62495;I3L492;D6RJE8;D6RCB3	B7Z7P8;Q96CG1;P62495	Eukaryotic peptide chain release factor subunit 1	ETF1
23.54522;False;0	23.38877;False;0	23.56104;False;0	23.29278;False;0	23.2265;False;0	23.83923;False;0	23.82891;False;0	23.06581;False;0	22.80534;False;0	23.40041;False;0	22.99611;False;0	23.30187;False;0	24.06003;False;0	23.77987;False;0	23.96605;False;0	20.70822;True;0	23.91762;False;0	23.63068;False;0	23.39061;False;0	23.239;False;0	22.8768;False;0	23.391;False;0	23.28008;False;0	23.33334;False;0	23.19894;False;0	23.56104;False;0	23.81568;False;0	23.55321;False;0	23.70472;False;0	23.1138;False;0	23.8588;False;0	23.38271;False;0	23.91743;False;0	22.63865;False;0	23.41313;False;0	23.02186;False;0	22.14532;False;0	46	P48739;P48739-2;B7Z7Q0;B3KYB6;B3KYB7	P48739;P48739-2;B7Z7Q0;B3KYB6;B3KYB7	Phosphatidylinositol transfer protein beta isoform	PITPNB
21.1922;False;0	22.17182;False;0	19.78204;True;0	21.00058;False;0	20.77884;False;0	20.9143;False;0	19.56978;False;0	21.563;False;0	21.86053;False;0	20.47021;True;0	21.37592;False;0	20.99404;False;0	21.75642;False;0	21.23526;False;0	20.52561;True;0	20.44985;True;0	22.01499;False;0	22.1903;False;0	21.54142;False;0	21.70712;False;0	21.98451;False;0	21.93582;False;0	22.83517;False;0	22.75128;False;0	22.79319;False;0	21.35595;False;0	20.97519;False;0	21.37273;False;0	20.29749;False;0	20.82858;False;0	21.28037;False;0	20.06802;False;0	20.3469;False;0	21.46289;False;0	21.18767;False;0	20.37358;False;0	21.35773;False;0	23	B7Z7Q6;P42785;P42785-2;E9PLY4;E9PNF7;E9PQB5;E9PL85;E9PNJ1;E9PQN3;E9PKN6;E9PIG4;E9PL49	B7Z7Q6;P42785;P42785-2;E9PLY4;E9PNF7;E9PQB5;E9PL85;E9PNJ1;E9PQN3;E9PKN6;E9PIG4	Lysosomal Pro-X carboxypeptidase	PRCP
22.41635;False;0	22.42562;False;0	22.77288;False;0	22.62578;False;0	22.21062;False;0	23.03676;False;0	22.64786;False;0	22.97661;False;0	22.76577;False;0	22.82246;False;0	22.88924;False;0	22.69326;False;0	21.64064;False;0	21.50664;False;0	21.32984;True;0	21.24511;True;0	21.5046;False;0	21.3988;False;0	20.98808;False;0	20.95802;False;0	20.15669;True;0	22.63154;False;0	19.86303;True;0	21.77495;False;0	21.03261;False;0	22.68735;False;0	22.0046;False;0	23.17804;False;0	23.09729;False;0	23.77656;False;0	22.6465;False;0	21.68119;False;0	23.39558;False;0	22.41712;False;0	23.59001;False;0	24.38929;False;0	22.68115;False;0	37	F5H8E5;B7Z815;Q93009;H3BND8;F5H2X1	F5H8E5;B7Z815;Q93009;H3BND8;F5H2X1	Ubiquitin carboxyl-terminal hydrolase 7;Ubiquitin carboxyl-terminal hydrolase	USP7
20.7101;True;0	20.19134;True;0	19.78809;True;0	20.11737;True;0	19.91985;True;0	18.4987;True;0	22.61684;False;0	21.7866;False;0	19.54482;True;0	23.61493;False;0	22.28362;False;0	20.2047;True;0	23.92886;False;0	23.77445;False;0	23.24028;False;0	20.40575;True;0	24.37152;False;0	24.24851;False;0	24.28058;False;0	23.98007;False;0	23.37531;False;0	24.33708;False;0	23.27483;False;0	24.09039;False;0	24.06464;False;0	22.41885;False;0	22.34838;False;0	23.62634;False;0	23.23814;False;0	22.16447;False;0	23.16526;False;0	19.7036;True;0	19.06064;True;0	21.08375;False;0	21.29614;False;0	20.66614;False;0	21.77796;False;0	59	B7Z817;Q15392;F5H0H1;H7C4B7	B7Z817;Q15392;F5H0H1;H7C4B7	Delta(24)-sterol reductase	DHCR24
20.88457;False;0	20.84215;False;0	21.16189;False;0	20.25085;True;0	20.80302;False;0	20.76563;False;0	20.78852;False;0	19.97824;True;0	21.35181;False;0	20.82974;False;0	19.54725;True;0	18.40297;True;0	22.28308;False;0	22.18195;False;0	21.25851;True;0	21.02742;True;0	21.80931;False;0	22.46431;False;0	21.59541;False;0	22.20036;False;0	21.60675;False;0	20.25719;True;0	21.79213;False;0	21.51249;False;0	22.18743;False;0	21.60549;False;0	21.86143;False;0	21.88863;False;0	22.19551;False;0	22.15227;False;0	21.90264;False;0	21.68834;False;0	21.93973;False;0	21.67215;False;0	21.64227;False;0	22.40883;False;0	21.53103;False;0	36	E9PS97;B7Z952;J3KNQ4;Q9NVD7;F5H1R9;Q9NVD7-2	E9PS97;B7Z952;J3KNQ4;Q9NVD7;F5H1R9;Q9NVD7-2	Alpha-parvin	PARVA
24.18382;False;0	24.59497;False;0	24.315;False;0	24.41513;False;0	24.28517;False;0	24.0005;False;0	23.9461;False;0	24.21319;False;0	24.29642;False;0	24.50797;False;0	23.6413;False;0	24.14733;False;0	24.93292;False;0	24.98789;False;0	23.16219;False;0	23.49863;False;0	24.59634;False;0	25.1164;False;0	24.43543;False;0	24.59486;False;0	25.35515;False;0	24.48616;False;0	24.69254;False;0	24.53154;False;0	24.49662;False;0	24.55561;False;0	23.81372;False;0	24.44922;False;0	24.37862;False;0	24.6633;False;0	24.07757;False;0	24.28673;False;0	24.70688;False;0	23.84192;False;0	24.32691;False;0	24.36292;False;0	23.68571;False;0	175	F8W8S0;Q13409-3;B7ZA04;Q13409-2;Q13409;Q13409-6;Q13409-5;E7EQL5;E7EV09;E9PGG1;E7EUM4;E7ERR6;E7ERH4;E7ET01;E7ETL8;E7EQU2;E7ESD3;E7EMU4;E7EU01	F8W8S0;Q13409-3;B7ZA04;Q13409-2;Q13409;Q13409-6;Q13409-5;E7EQL5	Cytoplasmic dynein 1 intermediate chain 2	DYNC1I2
24.80459;False;0	24.73485;False;0	24.56483;False;0	24.88096;False;0	24.57681;False;0	24.6115;False;0	24.47271;False;0	21.50446;False;0	23.76284;False;0	24.47147;False;0	23.52695;False;0	23.87436;False;0	24.45588;False;0	24.25328;False;0	23.75593;False;0	22.3136;False;0	24.57225;False;0	24.14087;False;0	24.36185;False;0	23.7599;False;0	23.7383;False;0	23.45111;False;0	24.24264;False;0	23.8147;False;0	23.38205;False;0	24.28058;False;0	24.32574;False;0	24.43441;False;0	24.292;False;0	23.64262;False;0	24.49112;False;0	24.29712;False;0	24.4186;False;0	24.04818;False;0	24.25292;False;0	24.35488;False;0	23.80035;False;0	65	B7ZAM9;Q9UBQ5;K7ES31;K7EMQ9;K7ERF1;K7EQM4;B4DQ48;K7EK53	B7ZAM9;Q9UBQ5;K7ES31;K7EMQ9;K7ERF1;K7EQM4	Eukaryotic translation initiation factor 3 subunit K	EIF3K
21.78784;False;0	21.93927;False;0	21.46109;False;0	18.82652;True;0	20.9894;False;0	20.52984;False;0	21.70278;False;0	22.46862;False;0	21.26797;False;0	21.51898;False;0	20.0317;True;0	21.34538;False;0	21.81519;False;0	21.78899;False;0	19.55034;True;0	20.78265;True;0	21.78943;False;0	19.10497;True;0	20.69319;False;0	21.735;False;0	21.81644;False;0	21.50208;False;0	21.3297;False;0	21.76381;False;0	21.85007;False;0	20.82602;False;0	20.60114;False;0	19.84361;True;0	20.36999;True;0	20.74279;False;0	19.7594;True;0	20.80577;False;0	21.27373;False;0	19.68107;True;0	19.06708;True;0	20.60838;False;0	21.6489;True;0	20	B7ZC39;B7ZC38;Q9NR46;Q9NR46-2;F8WFB9	B7ZC39;B7ZC38;Q9NR46;Q9NR46-2	Endophilin-B2	SH3GLB2
20.88383;False;0	20.77274;False;0	19.70859;True;0	20.78173;False;0	19.81367;False;0	20.20955;False;0	21.021;False;0	19.93699;True;0	20.02161;False;0	20.54651;False;0	20.77539;False;0	20.90661;False;0	20.553;False;0	20.11921;False;0	20.47011;True;0	20.8444;True;0	20.8495;False;0	19.85143;True;0	20.89023;False;0	19.47531;True;0	20.75532;False;0	20.62319;False;0	19.98907;True;0	20.5966;False;0	19.85044;True;0	19.72239;True;0	19.7104;False;0	20.69132;False;0	20.50223;False;0	19.97001;False;0	19.34849;True;0	21.19653;False;0	21.10399;False;0	19.42925;True;0	19.70442;False;0	20.95115;True;0	20.24783;False;0	14	O95487-2;O95487;B7ZKM8	O95487-2;O95487;B7ZKM8	Protein transport protein Sec24B	SEC24B
24.76116;False;0	24.71382;False;0	24.59275;False;0	24.71571;False;0	24.36773;False;0	24.80257;False;0	25.16634;False;0	23.98329;False;0	24.09692;False;0	25.0164;False;0	24.41564;False;0	24.47352;False;0	24.78621;False;0	24.82255;False;0	24.52115;False;0	24.14841;False;0	24.65425;False;0	24.65665;False;0	24.41725;False;0	24.41822;False;0	24.01665;False;0	23.41841;False;0	24.3929;False;0	24.22472;False;0	23.98537;False;0	25.34435;False;0	25.11032;False;0	25.17885;False;0	25.45814;False;0	24.74873;False;0	25.13708;False;0	25.2627;False;0	25.89152;False;0	24.71329;False;0	24.94002;False;0	25.20083;False;0	24.19715;False;0	164	D6REX3;O94979-6;O94979-3;B7ZL00;O94979-4;O94979-9;O94979-2;O94979;O94979-8;D6RHZ5;H7BXG7;O94979-7;O94979-5;H0YAB3;H0Y8V7;H0Y9K1;D6RE64;D6RCQ9;H0Y9T9;H0Y8W8;D6RBT0;D6RHE8;H0YAF5	D6REX3;O94979-6;O94979-3;B7ZL00;O94979-4;O94979-9;O94979-2;O94979;O94979-8;D6RHZ5;H7BXG7;O94979-7;O94979-5;H0YAB3	Protein transport protein Sec31A	SEC31A
21.11741;True;0	21.39048;False;0	19.11067;True;0	21.27532;False;0	20.83329;False;0	21.38306;False;0	21.59081;False;0	21.4156;False;0	21.13796;False;0	21.76434;False;0	21.95879;False;0	21.49799;False;0	20.35434;True;0	20.1835;False;0	19.94943;True;0	19.92953;True;0	21.52152;False;0	20.53127;False;0	20.86242;False;0	20.51422;False;0	21.09764;False;0	21.67818;False;0	21.244;False;0	21.15635;False;0	21.03106;False;0	19.70635;True;0	22.21454;False;0	21.08505;False;0	19.24084;True;0	19.28162;True;0	21.0446;False;0	21.43336;True;0	20.94842;False;0	19.7135;True;0	20.86801;False;0	20.83198;False;0	20.48158;False;0	11	Q9C0E8-2;Q9C0E8;B7ZLA8;F5H2Q7;Q9C0E8-3;C9JM95;C9JL94	Q9C0E8-2;Q9C0E8;B7ZLA8;F5H2Q7;Q9C0E8-3	Protein lunapark	LNP
19.47433;False;0	19.87818;False;0	19.58061;True;0	20.04287;False;0	19.16754;True;0	20.31174;True;0	20.31128;True;0	19.58903;False;0	20.18952;True;0	20.14383;False;0	19.67637;False;0	20.76052;True;0	20.30441;False;0	20.74271;False;0	19.61929;True;0	20.29865;True;0	19.92068;False;0	21.21229;False;0	19.86704;False;0	20.56876;False;0	20.11762;True;0	20.07064;False;0	20.12906;False;0	20.06973;False;0	19.97421;False;0	19.8433;True;0	19.1269;True;0	19.36067;True;0	19.40527;True;0	19.45812;False;0	20.14731;False;0	19.32169;False;0	20.24214;False;0	18.74241;False;0	19.89494;False;0	20.31838;False;0	19.2115;False;0	8	F5H2E2;F5GWM7;F8WA11;Q7Z460-2;B7ZLX3;F5GWS0;Q7Z460-3;Q7Z460;C9J151;H0Y5T1	F5H2E2;F5GWM7;F8WA11;Q7Z460-2;B7ZLX3;F5GWS0;Q7Z460-3;Q7Z460;C9J151;H0Y5T1	CLIP-associating protein 1	CLASP1
22.26026;False;0	22.57471;False;0	22.77094;False;0	21.69621;False;0	21.81456;False;0	21.80144;False;0	22.94449;False;0	22.76302;False;0	22.29193;False;0	22.58026;False;0	18.82254;True;0	21.97691;False;0	23.82687;False;0	23.77072;False;0	23.70155;False;0	21.92299;True;0	22.42255;False;0	22.53725;False;0	22.69804;False;0	24.11847;False;0	24.13414;False;0	23.2029;False;0	22.96084;False;0	23.18297;False;0	23.56964;False;0	22.35925;False;0	21.4445;False;0	22.04193;False;0	21.59664;False;0	21.61912;False;0	21.56797;False;0	22.68733;False;0	22.44329;False;0	21.55913;False;0	21.11286;False;0	20.59318;True;0	18.98392;True;0	21	B8ZZJ0;B9A032;B8ZZN6;P63165	B8ZZJ0;B9A032;B8ZZN6;P63165	Small ubiquitin-related modifier 1	SUMO1
26.43935;False;0	27.417;False;0	25.95684;False;0	26.37054;False;0	25.5242;False;0	25.70946;False;0	24.82182;False;0	26.10643;False;0	26.13704;False;0	24.91584;False;0	25.87849;False;0	25.36343;False;0	26.42066;False;0	24.85253;False;0	24.7884;False;0	23.49375;False;0	25.93094;False;0	25.8418;False;0	25.81917;False;0	26.52974;False;0	26.24656;False;0	26.35094;False;0	27.84464;False;0	27.54804;False;0	27.06404;False;0	26.17549;False;0	25.77271;False;0	26.1934;False;0	25.74781;False;0	25.24605;False;0	26.41266;False;0	25.45742;False;0	25.51011;False;0	26.44233;False;0	25.94945;False;0	26.38597;False;0	25.8683;False;0	184	B8ZZQ6;P06454-2;P06454;B8ZZA1;B8ZZW7;H7C2N1	B8ZZQ6;P06454-2;P06454;B8ZZA1;B8ZZW7;H7C2N1	Prothymosin alpha;Prothymosin alpha, N-terminally processed;Thymosin alpha-1	PTMA
23.59912;False;0	23.70704;False;0	23.75664;False;0	23.31313;False;0	24.14709;False;0	23.67756;False;0	23.45275;False;0	23.29488;False;0	23.65916;False;0	23.5836;False;0	23.25954;False;0	23.76314;False;0	23.81069;False;0	24.40633;False;0	19.93076;True;0	20.83059;True;0	23.85719;False;0	23.93229;False;0	23.95456;False;0	24.24082;False;0	24.31679;False;0	24.01308;False;0	23.87033;False;0	24.74622;False;0	24.56854;False;0	23.97754;False;0	24.31257;False;0	23.99274;False;0	23.65338;False;0	23.888;False;0	23.47184;False;0	23.44266;False;0	23.56674;False;0	23.63887;False;0	23.69445;False;0	23.82542;False;0	23.51316;False;0	101	B8ZZU8;Q15370;Q15370-2;I3L0M9	B8ZZU8;Q15370;Q15370-2;I3L0M9	Transcription elongation factor B polypeptide 2	TCEB2
22.48586;False;0	22.10463;False;0	22.40733;False;0	22.56851;False;0	22.68953;False;0	22.50681;False;0	23.23096;False;0	22.97649;False;0	23.30939;False;0	22.76326;False;0	23.37796;False;0	23.34381;False;0	22.33175;False;0	20.3518;True;0	20.20715;True;0	20.39894;True;0	20.30962;True;0	22.33617;False;0	22.58088;False;0	22.38806;False;0	20.7219;True;0	19.93835;True;0	20.37431;True;0	22.78688;False;0	19.61201;True;0	20.624;True;0	21.97544;False;0	22.40177;False;0	21.93934;False;0	22.25413;False;0	22.36161;False;0	22.5637;False;0	22.30279;False;0	22.40075;False;0	22.65879;False;0	22.15999;False;0	22.45302;False;0	33	B8ZZX6;Q658P3-4;Q658P3-3;Q658P3;Q658P3-2	B8ZZX6;Q658P3-4;Q658P3-3;Q658P3;Q658P3-2	Metalloreductase STEAP3	STEAP3
21.70147;False;0	21.2003;False;0	21.67047;False;0	21.48183;False;0	21.37729;False;0	21.65189;False;0	21.71687;False;0	22.3611;False;0	21.76008;False;0	21.20263;False;0	21.23713;False;0	21.66262;False;0	19.71768;True;0	20.30764;True;0	20.3291;True;0	21.32982;True;0	19.75534;True;0	19.62278;True;0	21.06085;False;0	20.53251;False;0	20.24453;True;0	19.56405;True;0	21.00642;False;0	20.49463;False;0	20.6867;True;0	20.18027;True;0	19.99189;False;0	20.92303;False;0	20.67263;False;0	21.40976;False;0	20.98891;False;0	20.9522;False;0	20.67556;False;0	22.55721;False;0	21.24708;False;0	21.56239;False;0	22.03066;False;0	22	B9A008;E7ENR5;H0Y714;Q96G21;B8ZZ47	B9A008;E7ENR5;H0Y714;Q96G21;B8ZZ47	U3 small nucleolar ribonucleoprotein protein IMP4	IMP4
19.08779;True;0	19.36196;False;0	18.48338;False;0	19.75223;True;0	18.19983;False;0	19.26979;True;0	18.9732;False;0	20.41697;True;0	19.85545;True;0	18.71247;False;0	18.81918;True;0	20.18378;True;0	19.6071;False;0	19.86162;False;0	21.19876;True;0	20.02371;True;0	19.68312;False;0	20.40997;False;0	19.68943;False;0	19.41076;False;0	19.25649;False;0	20.4707;False;0	19.73359;False;0	21.05862;True;0	20.42453;True;0	18.86853;True;0	18.60183;False;0	19.2299;False;0	18.84867;False;0	19.14157;True;0	18.67118;False;0	18.60975;False;0	18.81962;False;0	19.63332;True;0	19.40759;True;0	19.31148;True;0	18.30247;False;0	4	B9TX62;F5GY88;O75448-2;O75448	B9TX62;F5GY88;O75448-2;O75448	Mediator of RNA polymerase II transcription subunit 24	MED24
21.13927;False;0	21.27884;False;0	20.29221;False;0	20.54567;False;0	20.41318;False;0	20.79416;False;0	20.94892;False;0	21.22553;False;0	20.64051;False;0	20.61414;False;0	21.48783;False;0	20.70092;False;0	21.14743;False;0	20.45121;False;0	20.62554;True;0	19.96771;True;0	20.66327;False;0	20.90705;False;0	21.45096;False;0	20.57967;False;0	20.99272;False;0	21.72334;False;0	21.65696;False;0	21.42111;False;0	20.83043;False;0	20.35488;False;0	21.1384;False;0	22.22459;False;0	20.34332;False;0	21.06296;False;0	21.15684;False;0	19.92514;True;0	20.60973;False;0	21.75246;False;0	21.13396;False;0	21.49277;False;0	21.4714;False;0	25	B9ZVT1;Q8IXT5;E5RJW8;E5RHG1;E5RJ83;E5RJV8	B9ZVT1;Q8IXT5;E5RJW8;E5RHG1;E5RJ83;E5RJV8	RNA-binding protein 12B	RBM12B
24.34035;False;0	24.74689;False;0	24.83976;False;0	24.60812;False;0	24.5319;False;0	24.76795;False;0	24.67363;False;0	24.7754;False;0	23.94655;False;0	24.79382;False;0	24.26191;False;0	24.77314;False;0	24.32409;False;0	24.13962;False;0	22.2108;False;0	20.56851;True;0	24.46973;False;0	24.3143;False;0	24.10629;False;0	23.82706;False;0	23.58978;False;0	23.43873;False;0	23.96622;False;0	23.28235;False;0	23.69795;False;0	24.08894;False;0	23.91031;False;0	23.68475;False;0	24.15329;False;0	23.85785;False;0	23.78895;False;0	23.88372;False;0	24.41364;False;0	23.30647;False;0	23.97246;False;0	24.09176;False;0	23.898;False;0	148	B9ZVX0;E9PHQ0;E7ET75;E9PEZ3;H9KV28;O60610-2;O60610-3;O60610;E7ERW8;E7EMV0;B4E2I7;E5RJ79	B9ZVX0;E9PHQ0;E7ET75;E9PEZ3;H9KV28;O60610-2;O60610-3;O60610;E7ERW8;E7EMV0	Protein diaphanous homolog 1	DIAPH1
22.76571;False;0	22.52066;False;0	22.28277;False;0	22.24272;False;0	22.67762;False;0	22.62174;False;0	22.95008;False;0	22.48748;False;0	22.61477;False;0	22.17551;False;0	22.51845;False;0	22.16604;False;0	21.37491;False;0	20.74444;False;0	22.57376;False;0	20.01106;True;0	22.17347;False;0	21.74817;False;0	19.8869;True;0	21.76846;False;0	22.32312;False;0	21.36153;False;0	20.11413;True;0	21.0831;False;0	20.37441;True;0	21.90342;False;0	21.93991;False;0	22.07663;False;0	22.62974;False;0	22.47892;False;0	21.24098;False;0	22.68663;False;0	21.82279;False;0	22.67977;False;0	22.50857;False;0	20.33729;True;0	23.17527;False;0	25	C9IY40;Q5T653	C9IY40;Q5T653	39S ribosomal protein L2, mitochondrial	MRPL2
24.14203;False;0	24.19715;False;0	23.75735;False;0	23.89809;False;0	23.99964;False;0	23.71104;False;0	23.82765;False;0	23.94824;False;0	24.02918;False;0	23.58726;False;0	24.0071;False;0	24.02132;False;0	22.52222;False;0	23.36386;False;0	20.83904;True;0	21.44954;True;0	22.65292;False;0	22.74591;False;0	23.55906;False;0	23.24063;False;0	23.22005;False;0	23.67433;False;0	22.63079;False;0	23.58463;False;0	23.69785;False;0	23.35232;False;0	23.85538;False;0	23.51665;False;0	23.06564;False;0	23.64944;False;0	23.51701;False;0	23.41119;False;0	23.24642;False;0	24.05192;False;0	23.24497;False;0	23.90857;False;0	24.32629;False;0	75	F8WAS3;C9IZN5;H7BYD0;Q5H9R2;Q16718	F8WAS3;C9IZN5;H7BYD0;Q5H9R2;Q16718	NADH dehydrogenase [ubiquinone] 1 alpha subcomplex subunit 5	NDUFA5
25.7166;False;0	26.12361;False;0	25.72591;False;0	25.89453;False;0	25.67629;False;0	25.61526;False;0	26.03967;False;0	26.01461;False;0	26.01808;False;0	25.84158;False;0	26.20549;False;0	25.86046;False;0	25.30741;False;0	25.19317;False;0	24.74093;False;0	24.69641;False;0	25.64417;False;0	25.42777;False;0	25.65122;False;0	25.65802;False;0	25.89308;False;0	25.72242;False;0	25.80951;False;0	25.45829;False;0	25.0032;False;0	26.46222;False;0	26.70253;False;0	26.53318;False;0	26.61611;False;0	26.93438;False;0	26.43779;False;0	26.71371;False;0	26.49566;False;0	26.93899;False;0	26.71999;False;0	26.37372;False;0	26.82299;False;0	259	C9J3L8;C9J5W0;E9PAL7;C9IZQ1;P43307;F5H5Y2;P43307-2;C9JY01;C9JBX5	C9J3L8;C9J5W0;E9PAL7;C9IZQ1;P43307;F5H5Y2;P43307-2	Translocon-associated protein subunit alpha	SSR1
20.07444;False;0	19.25413;True;0	19.20731;True;0	19.89313;False;0	20.27753;False;0	21.26395;True;0	19.80768;True;0	20.55777;False;0	20.7437;False;0	20.20571;True;0	19.95333;False;0	18.85232;True;0	19.79888;False;0	19.59571;True;0	19.4806;True;0	21.61156;True;0	20.53665;True;0	20.29354;True;0	18.69139;True;0	19.72359;False;0	18.8252;True;0	19.68432;False;0	19.77704;True;0	20.25384;False;0	20.08412;True;0	20.44152;False;0	20.09636;False;0	19.08248;True;0	20.58068;False;0	21.00367;False;0	20.45874;False;0	20.15314;False;0	20.50678;False;0	20.54113;False;0	19.77518;False;0	20.90058;False;0	19.16076;True;0	16	C9JRU6;C9J0B2;C9JUW4;C9J8R4;C9JVE2;Q96GG9	C9JRU6;C9J0B2;C9JUW4;C9J8R4;C9JVE2;Q96GG9	DCN1-like protein;DCN1-like protein 1	DCUN1D1
23.74663;False;0	24.14694;False;0	23.58509;False;0	22.9419;False;0	23.32869;False;0	23.11478;False;0	23.3688;False;0	24.32017;False;0	23.99878;False;0	23.29123;False;0	23.75735;False;0	23.74858;False;0	24.48677;False;0	24.25508;False;0	19.95095;True;0	20.32507;True;0	23.31022;False;0	22.78121;False;0	23.22363;False;0	23.626;False;0	24.05796;False;0	23.83181;False;0	23.66568;False;0	23.82192;False;0	23.63256;False;0	24.1763;False;0	24.11243;False;0	23.90866;False;0	23.81636;False;0	23.30855;False;0	24.0757;False;0	23.27682;False;0	23.29025;False;0	23.3573;False;0	23.43454;False;0	23.59878;False;0	23.45513;False;0	118	C9J0J7;G5E9Q6;P35080-2;C9J712;C9JQ45;P35080;C9J2N0	C9J0J7;G5E9Q6;P35080-2;C9J712;C9JQ45;P35080;C9J2N0	Profilin;Profilin-2	PFN2
20.79305;False;0	20.45453;False;0	20.5121;False;0	20.65045;False;0	20.888;False;0	21.2415;False;0	21.92633;False;0	22.08265;False;0	21.34468;False;0	20.45081;False;0	18.62532;True;0	20.5467;False;0	20.70717;False;0	19.46095;True;0	21.29814;True;0	20.71555;True;0	20.05017;True;0	21.27662;False;0	19.96865;True;0	21.36624;False;0	20.59478;False;0	21.1501;False;0	21.94038;False;0	21.46394;False;0	20.90976;False;0	21.78963;False;0	19.82437;False;0	21.09294;False;0	20.68748;False;0	18.77547;True;0	19.08775;True;0	20.08265;False;0	21.97004;False;0	20.08388;True;0	19.79747;False;0	20.67409;False;0	19.22511;True;0	14	C9JD73;C9J177;H7C003;Q15435-2;Q15435;B5MBZ8;B5MCY6;Q15435-4;Q15435-3;H7C118;C9JRC4	C9JD73;C9J177;H7C003;Q15435-2;Q15435;B5MBZ8;B5MCY6;Q15435-4;Q15435-3	Protein phosphatase 1 regulatory subunit 7	PPP1R7
21.03181;False;0	21.45774;False;0	21.97858;False;0	21.71804;False;0	21.78093;False;0	21.77306;False;0	20.62649;False;0	21.91667;False;0	22.10514;False;0	21.38922;False;0	21.82939;False;0	21.87241;False;0	21.33946;False;0	21.41225;False;0	19.61629;True;0	21.0614;True;0	21.35127;False;0	21.90925;False;0	21.01332;False;0	21.30803;False;0	21.7423;False;0	21.59555;False;0	21.87192;False;0	21.5093;False;0	22.15802;False;0	21.34549;False;0	21.28929;False;0	20.84567;False;0	21.07933;False;0	21.97141;False;0	21.59509;False;0	21.14227;False;0	21.41483;False;0	20.97918;False;0	21.54222;False;0	21.36325;False;0	21.45262;False;0	14	C9J1Z8;P84085	C9J1Z8;P84085	ADP-ribosylation factor 5	ARF5
21.20144;False;0	21.9036;False;0	21.81746;False;0	22.14765;False;0	22.12575;False;0	21.83703;False;0	21.61881;False;0	22.47823;False;0	22.16026;False;0	22.54284;False;0	22.45159;False;0	22.94097;False;0	22.42933;False;0	22.72636;False;0	21.51701;False;0	20.41492;True;0	23.57254;False;0	23.73449;False;0	23.11189;False;0	23.10316;False;0	23.01132;False;0	23.47234;False;0	23.41364;False;0	23.2199;False;0	23.28079;False;0	20.05585;True;0	21.65009;False;0	20.25765;False;0	20.64051;False;0	20.68483;False;0	21.49443;False;0	21.43583;False;0	21.42675;False;0	22.32317;False;0	21.78285;False;0	20.34386;False;0	21.51422;False;0	57	C9J2C4;O75190-2;O75190-3;O75190;C9JDR7;C9JDX6;F8WCZ4;C9J2P2;E9PH18;C9JB42;B4DN73;C9JN01;Q8WWF6;Q8NHS0	C9J2C4;O75190-2;O75190-3;O75190;C9JDR7;C9JDX6;F8WCZ4;C9J2P2;E9PH18;C9JB42;B4DN73	DnaJ homolog subfamily B member 6	DNAJB6
22.69903;False;0	21.78101;False;0	22.79733;False;0	21.67008;False;0	22.4216;False;0	22.43992;False;0	21.94542;False;0	21.66705;False;0	22.92493;False;0	22.35316;False;0	20.93467;False;0	22.32347;False;0	22.43005;False;0	23.60546;False;0	20.46024;True;0	21.72768;True;0	22.52198;False;0	23.03889;False;0	20.94692;False;0	22.76537;False;0	21.57099;False;0	22.56265;False;0	23.14985;False;0	22.74123;False;0	23.12405;False;0	22.11398;False;0	21.84938;False;0	21.8893;False;0	22.51773;False;0	22.33249;False;0	21.14177;False;0	21.66774;False;0	22.25084;False;0	19.8888;True;0	21.888;False;0	21.16355;False;0	22.00642;False;0	42	C9J4M6;C9J2Y9;P30876	C9J4M6;C9J2Y9;P30876	DNA-directed RNA polymerase;DNA-directed RNA polymerase II subunit RPB2	POLR2B
23.8812;False;0	24.16592;False;0	24.58915;False;0	24.49143;False;0	24.19129;False;0	25.27135;False;0	24.63605;False;0	23.80104;False;0	24.31084;False;0	24.03473;False;0	24.53124;False;0	25.01321;False;0	22.80524;False;0	23.83374;False;0	19.76562;True;0	25.20706;False;0	24.05879;False;0	24.84211;False;0	23.77485;False;0	23.88316;False;0	24.29207;False;0	23.81167;False;0	23.82561;False;0	24.05142;False;0	23.90958;False;0	24.34449;False;0	24.16668;False;0	24.95358;False;0	24.37332;False;0	24.96252;False;0	24.52826;False;0	24.54704;False;0	24.7073;False;0	24.50628;False;0	24.97452;False;0	24.69046;False;0	24.56616;False;0	55	C9J4Z3;P61513;M0R0A1;Q6P4E4;E9PEL3;M0R2L6;G5E9R3;A6NKH3	C9J4Z3;P61513;M0R0A1;Q6P4E4;E9PEL3;M0R2L6;G5E9R3	60S ribosomal protein L37a	RPL37A
22.59764;False;0	22.25156;False;0	22.18495;False;0	22.43898;False;0	22.95546;False;0	22.08971;False;0	22.946;False;0	22.45015;False;0	22.46301;False;0	22.58825;False;0	22.52502;False;0	23.00089;False;0	22.05838;False;0	21.84076;False;0	19.61964;True;0	20.90867;True;0	22.65548;False;0	22.62069;False;0	22.52133;False;0	21.93229;False;0	22.28079;False;0	22.61733;False;0	22.25765;False;0	22.09323;False;0	21.65696;False;0	22.68207;False;0	22.24473;False;0	22.58405;False;0	22.65344;False;0	22.95179;False;0	22.52585;False;0	22.84222;False;0	22.36078;False;0	23.1324;False;0	23.04118;False;0	22.80278;False;0	23.10013;False;0	68	H7C1U8;C9J574;Q9BUR5-2;Q9BUR5;G3V1B6	H7C1U8;C9J574;Q9BUR5-2;Q9BUR5;G3V1B6	Apolipoprotein O	APOO
21.696;False;0	21.59473;False;0	22.35748;False;0	18.78781;True;0	20.10597;False;0	19.04512;True;0	21.12631;True;0	20.17264;True;0	19.5466;True;0	19.79706;True;0	20.73664;True;0	20.33608;True;0	23.19816;False;0	23.14224;False;0	23.07207;False;0	21.75494;True;0	21.93467;False;0	22.46366;False;0	22.80542;False;0	22.87673;False;0	22.87243;False;0	21.86786;False;0	22.52006;False;0	22.00289;False;0	22.77842;False;0	22.19632;False;0	21.33522;False;0	21.40468;False;0	19.64032;True;0	21.76093;False;0	21.66288;False;0	22.81589;False;0	22.04707;False;0	21.62903;False;0	22.20559;False;0	22.37716;False;0	20.96965;False;0	21	C9JJV6;C9JZL8;C9J5M0;C9JC07;Q96S97	C9JJV6;C9JZL8;C9J5M0;C9JC07;Q96S97	Myeloid-associated differentiation marker	MYADM
22.02965;False;0	21.51778;False;0	20.90191;False;0	21.36116;False;0	20.59049;False;0	21.13834;False;0	21.44268;False;0	22.04317;False;0	20.77372;True;0	21.08479;False;0	20.69744;False;0	19.11941;True;0	20.72451;False;0	21.02682;False;0	20.3431;True;0	20.97404;True;0	21.38532;False;0	21.11699;False;0	22.2006;False;0	19.8667;True;0	22.02276;False;0	20.63389;True;0	19.92389;True;0	20.71364;False;0	20.05099;True;0	22.30382;False;0	21.06461;False;0	21.31219;False;0	21.85331;False;0	21.17323;False;0	21.13784;False;0	21.07881;False;0	21.25994;False;0	17.85641;True;0	20.65988;False;0	21.41462;False;0	21.37039;False;0	24	C9J6C0;Q6PIF6-2;Q6PIF6	C9J6C0;Q6PIF6-2;Q6PIF6	Unconventional myosin-VIIb	MYO7B
22.46473;False;0	22.31609;False;0	20.99162;False;0	21.91207;False;0	22.00069;False;0	21.1107;False;0	21.29771;False;0	22.06138;False;0	19.5228;True;0	21.67491;False;0	21.06112;False;0	21.63706;False;0	19.8362;True;0	19.2328;True;0	22.01386;False;0	21.85695;True;0	20.36884;True;0	20.18233;True;0	21.41602;False;0	20.58106;True;0	20.25462;True;0	19.02515;True;0	21.81964;False;0	21.15645;True;0	21.32959;False;0	21.7102;False;0	21.08835;False;0	21.17597;False;0	21.50727;False;0	21.11038;False;0	20.79257;False;0	20.98663;False;0	21.46931;False;0	20.84276;False;0	20.87957;False;0	20.77812;False;0	19.50977;True;0	27	C9J8H1;P36543-2;P36543	C9J8H1;P36543-2;P36543	V-type proton ATPase subunit E 1	ATP6V1E1
28.30095;False;0	28.32685;False;0	28.21609;False;0	27.89649;False;0	28.05997;False;0	28.31903;False;0	27.40381;False;0	27.96312;False;0	28.22881;False;0	27.45513;False;0	27.77373;False;0	27.88512;False;0	27.92982;False;0	27.80937;False;0	26.68939;False;0	25.88411;False;0	27.47042;False;0	27.24735;False;0	27.70682;False;0	27.51721;False;0	27.50801;False;0	27.6704;False;0	27.29789;False;0	27.74008;False;0	27.66092;False;0	27.98734;False;0	28.34147;False;0	28.02828;False;0	27.98082;False;0	28.13585;False;0	28.03847;False;0	28.038;False;0	27.70774;False;0	27.80581;False;0	27.98642;False;0	27.83647;False;0	27.85144;False;0	709	C9J9K3;P08865;A6NE09;C9JQR9	C9J9K3;P08865;A6NE09	40S ribosomal protein SA	RPSA;RPSAP58
22.68977;False;0	21.74181;False;0	21.60901;False;0	21.75768;False;0	20.82073;False;0	21.35041;False;0	21.09982;False;0	20.46991;False;0	20.86937;False;0	20.93962;False;0	21.12029;False;0	21.71645;False;0	19.29568;True;0	20.95901;False;0	19.48093;True;0	19.9918;True;0	21.36693;False;0	19.75359;True;0	20.13649;True;0	21.29955;False;0	19.94048;True;0	19.53698;True;0	19.96779;True;0	19.4882;True;0	20.50319;True;0	22.53338;False;0	21.65364;False;0	21.91823;False;0	22.23354;False;0	22.44367;False;0	22.38759;False;0	22.95088;False;0	22.05089;False;0	21.75246;False;0	22.1528;False;0	21.89356;False;0	21.51586;False;0	20	C9JA08;Q96D46;C9J0B9	C9JA08;Q96D46	60S ribosomal export protein NMD3	NMD3
26.59491;False;0	26.36581;False;0	26.71096;False;0	26.39298;False;0	26.57528;False;0	26.76623;False;0	26.08247;False;0	26.40683;False;0	26.61316;False;0	26.25981;False;0	26.75213;False;0	26.75098;False;0	26.83557;False;0	26.52731;False;0	24.97959;False;0	25.82053;False;0	26.62003;False;0	26.25942;False;0	26.70081;False;0	26.65663;False;0	26.66031;False;0	26.83268;False;0	26.44234;False;0	26.96444;False;0	26.47144;False;0	26.57658;False;0	26.44398;False;0	26.46208;False;0	26.57687;False;0	26.75608;False;0	26.66899;False;0	26.84673;False;0	26.43334;False;0	27.06476;False;0	26.87408;False;0	26.59676;False;0	26.87584;False;0	250	C9JAB2;Q16629-3;Q16629-2;Q16629-4;Q16629;F8WEA1	C9JAB2;Q16629-3;Q16629-2;Q16629-4;Q16629	Serine/arginine-rich splicing factor 7	SRSF7
22.79207;False;0	22.71628;False;0	23.06487;False;0	23.19788;False;0	23.05227;False;0	22.41524;False;0	22.32336;False;0	22.86901;False;0	21.60594;False;0	22.71854;False;0	22.59896;False;0	22.91767;False;0	21.37528;False;0	21.19238;False;0	19.82657;True;0	19.51634;True;0	21.18598;False;0	21.79523;False;0	21.50616;False;0	20.03118;True;0	19.02615;True;0	19.6298;True;0	19.74956;True;0	21.25124;False;0	19.41762;True;0	21.68821;False;0	21.54477;False;0	21.96046;False;0	21.81527;False;0	22.09455;False;0	22.03073;False;0	22.37822;False;0	21.6667;False;0	21.86283;False;0	22.73219;False;0	21.22353;False;0	21.48631;False;0	53	C9JAW5;C9JNU6;Q9Y241;Q9Y241-2	C9JAW5;C9JNU6;Q9Y241;Q9Y241-2	HIG1 domain family member 1A, mitochondrial	HIGD1A
21.0901;False;0	21.74065;False;0	22.10869;False;0	21.52191;False;0	21.65242;False;0	22.04166;False;0	21.79717;False;0	21.38606;False;0	21.8833;False;0	21.7576;False;0	21.8375;False;0	22.12931;False;0	22.03959;False;0	22.5292;False;0	20.32227;True;0	20.67878;True;0	22.5023;False;0	22.57831;False;0	22.32408;False;0	22.718;False;0	22.56797;False;0	22.84732;False;0	22.58605;False;0	22.55843;False;0	22.80452;False;0	21.36357;False;0	22.94314;False;0	21.5468;False;0	21.94831;False;0	22.23903;False;0	22.01842;False;0	22.5711;False;0	21.93157;False;0	22.17992;False;0	22.05348;False;0	22.63028;False;0	22.10092;False;0	44	E9PNC7;E9PQX9;C9JCC6;Q14919;Q14919-2	E9PNC7;E9PQX9;C9JCC6;Q14919;Q14919-2	Dr1-associated corepressor	DRAP1
23.43517;False;0	22.49741;False;0	23.3995;False;0	23.09758;False;0	23.36132;False;0	23.19184;False;0	23.47927;False;0	23.57877;False;0	23.00203;False;0	23.05948;False;0	23.34841;False;0	23.30536;False;0	22.90747;False;0	22.97893;False;0	19.50303;True;0	20.25781;True;0	23.62578;False;0	23.46501;False;0	23.87418;False;0	22.71515;False;0	22.94765;False;0	22.94201;False;0	22.85736;False;0	22.92854;False;0	22.71854;False;0	22.89647;False;0	23.07586;False;0	22.88807;False;0	22.78035;False;0	22.91883;False;0	23.25407;False;0	22.76733;False;0	22.90224;False;0	23.53848;False;0	23.29754;False;0	23.04248;False;0	22.6888;False;0	45	C9JEJ2;P49585;C9J050;H7C1T3;C9JPY0;C9J2E1;Q9Y5K3-2;Q9Y5K3-4;Q9Y5K3-3;Q9Y5K3;C9JVS0;F8WAZ5;H7BZN1;F2Z2B1	C9JEJ2;P49585;C9J050;H7C1T3;C9JPY0;C9J2E1;Q9Y5K3-2;Q9Y5K3-4;Q9Y5K3-3;Q9Y5K3	Choline-phosphate cytidylyltransferase A;Choline-phosphate cytidylyltransferase B	PCYT1A;PCYT1B
22.71814;False;0	22.00141;False;0	23.20434;False;0	22.15623;False;0	22.16294;False;0	22.13474;False;0	22.34668;False;0	21.31661;False;0	21.66986;False;0	22.89816;False;0	21.56458;False;0	20.72167;False;0	23.0692;False;0	23.71335;False;0	20.54045;True;0	21.67484;True;0	22.71362;False;0	22.11041;False;0	22.40408;False;0	22.04197;False;0	21.80215;False;0	21.86918;False;0	22.46558;False;0	22.1363;False;0	22.00936;False;0	22.63199;False;0	22.23515;False;0	22.29151;False;0	22.73353;False;0	20.81714;False;0	22.03308;False;0	22.35783;False;0	22.49018;False;0	20.11933;True;0	22.03083;False;0	22.32797;False;0	18.96939;True;0	17	C9JFE4;Q13098-5;Q13098;Q13098-7;Q13098-6;J3QQX0	C9JFE4;Q13098-5;Q13098;Q13098-7;Q13098-6	COP9 signalosome complex subunit 1	GPS1
23.91598;False;0	24.67901;False;0	24.31541;False;0	24.38988;False;0	25.0476;False;0	24.64124;False;0	23.82503;False;0	24.54079;False;0	24.79119;False;0	24.2387;False;0	24.53754;False;0	24.71183;False;0	23.88232;False;0	23.87173;False;0	20.61852;True;0	22.19199;False;0	24.11934;False;0	24.22898;False;0	24.22788;False;0	24.63256;False;0	24.55221;False;0	24.35461;False;0	25.1332;False;0	25.13524;False;0	25.67004;False;0	24.81836;False;0	24.64587;False;0	24.60473;False;0	24.3684;False;0	24.9173;False;0	24.76284;False;0	24.58469;False;0	24.35232;False;0	25.16722;False;0	24.99766;False;0	24.85928;False;0	25.4374;False;0	123	C9JFR7;P99999;CON__P62894	C9JFR7;P99999	Cytochrome c	CYCS
23.06219;False;0	23.42355;False;0	22.62841;False;0	23.23399;False;0	22.71942;False;0	22.59402;False;0	22.77366;False;0	23.07874;False;0	23.79303;False;0	22.89093;False;0	22.89617;False;0	22.35746;False;0	22.54479;False;0	22.76658;False;0	20.25274;True;0	20.05368;True;0	22.84986;False;0	22.9843;False;0	23.28644;False;0	23.52133;False;0	23.54699;False;0	23.49497;False;0	23.55438;False;0	23.58107;False;0	22.85016;False;0	21.81218;False;0	22.26104;False;0	22.48807;False;0	22.4986;False;0	22.51041;False;0	21.735;False;0	22.29275;False;0	22.17819;False;0	22.58747;False;0	22.48217;False;0	22.48861;False;0	23.06263;False;0	130	I3L3A8;C9JFV4;Q8IZL8;Q8IZL8-2;F8WDZ1;I3L445;E7EV54;I3L1P4;I3L4M7;I3L4P1	I3L3A8;C9JFV4;Q8IZL8;Q8IZL8-2;F8WDZ1;I3L445;E7EV54	Proline-, glutamic acid- and leucine-rich protein 1	PELP1
21.60114;False;0	21.76826;False;0	21.24342;False;0	21.4491;False;0	21.76761;False;0	22.02952;False;0	21.78157;False;0	21.22688;False;0	21.96494;False;0	20.81073;False;0	17.48771;True;0	21.03852;False;0	20.31407;False;0	21.43919;False;0	20.45116;True;0	20.86825;True;0	20.56987;False;0	21.32284;False;0	20.90397;False;0	21.13702;False;0	20.29097;True;0	20.80562;False;0	19.91376;True;0	20.3567;False;0	20.36442;False;0	20.63316;False;0	21.11731;False;0	21.22075;False;0	21.00045;False;0	21.24609;False;0	20.6709;False;0	21.0416;False;0	21.0673;False;0	20.76409;False;0	21.2287;False;0	19.76278;False;0	21.44137;False;0	24	C9JG87;Q9NYK5;Q9NYK5-2	C9JG87;Q9NYK5;Q9NYK5-2	39S ribosomal protein L39, mitochondrial	MRPL39
24.35501;False;0	23.78776;False;0	23.38719;False;0	23.39532;False;0	22.90213;False;0	22.61639;False;0	23.6193;False;0	22.82501;False;0	23.00457;False;0	23.40756;False;0	22.94494;False;0	22.85764;False;0	23.49558;False;0	24.11378;False;0	24.38469;False;0	25.90233;False;0	22.93627;False;0	23.20528;False;0	23.18464;False;0	22.08848;False;0	23.12813;False;0	22.17518;False;0	23.28178;False;0	22.70746;False;0	22.64165;False;0	22.92098;False;0	22.64685;False;0	22.6032;False;0	23.40912;False;0	22.0455;False;0	23.093;False;0	22.89208;False;0	22.76856;False;0	22.4122;False;0	21.95794;False;0	22.96243;False;0	21.85905;False;0	65	C9JIF9;P13798;H7C393;C9JLK2;H7C1U0;F8WEH5	C9JIF9;P13798;H7C393;C9JLK2;H7C1U0	Acylamino-acid-releasing enzyme	APEH
20.54198;False;0	21.42588;False;0	21.61621;False;0	21.52468;False;0	21.37894;False;0	21.54463;False;0	21.68573;False;0	19.57257;True;0	22.04086;False;0	21.43048;False;0	19.30846;True;0	21.62444;False;0	21.85407;False;0	21.2055;False;0	22.14211;False;0	19.7107;True;0	22.16494;False;0	21.4803;False;0	22.78993;False;0	21.6584;False;0	22.38166;False;0	21.40779;False;0	21.82202;False;0	21.5603;False;0	21.6305;False;0	22.10553;False;0	21.56793;False;0	20.88933;False;0	21.36629;False;0	21.51807;False;0	21.69451;False;0	19.54651;True;0	21.4226;False;0	22.18423;False;0	21.76389;False;0	21.67163;False;0	19.65543;True;0	23	C9JJ19;P82930	C9JJ19;P82930	28S ribosomal protein S34, mitochondrial	MRPS34
22.69098;False;0	22.79491;False;0	22.21071;False;0	22.05653;False;0	21.61396;False;0	21.41875;False;0	21.51388;False;0	22.82893;False;0	21.69251;False;0	21.12534;False;0	21.70885;False;0	21.46209;False;0	22.31863;False;0	22.03905;False;0	21.34498;True;0	21.05402;True;0	22.81556;False;0	22.98761;False;0	20.05717;True;0	22.05927;False;0	22.24165;False;0	20.11095;False;0	19.76961;True;0	20.9984;True;0	20.86197;False;0	18.90343;True;0	18.97983;True;0	20.55234;True;0	21.09976;False;0	19.09373;True;0	19.44631;True;0	19.85598;True;0	19.74262;True;0	19.45541;True;0	19.97146;True;0	19.56601;True;0	20.57607;True;0	25	C9JKF1;Q5K651	C9JKF1;Q5K651	Sterile alpha motif domain-containing protein 9	SAMD9
21.20174;False;0	20.66162;False;0	21.11267;False;0	21.14619;False;0	21.05338;False;0	20.6034;False;0	20.38227;False;0	21.17072;False;0	21.33756;False;0	21.22629;False;0	20.92752;False;0	20.90117;False;0	19.56212;True;0	19.02732;True;0	20.15326;True;0	20.62605;True;0	19.89353;False;0	19.27839;False;0	19.57832;True;0	19.82743;False;0	20.62353;True;0	20.52143;False;0	19.6876;True;0	19.96169;False;0	19.41967;False;0	19.19395;True;0	19.74408;False;0	20.17828;False;0	18.23907;True;0	19.67253;True;0	20.01631;False;0	20.46424;False;0	20.8012;False;0	19.76846;True;0	18.93971;True;0	20.10674;False;0	20.96473;False;0	16	C9JLF4;Q9NVH0-2;Q9NVH0	C9JLF4;Q9NVH0-2;Q9NVH0	Exonuclease 3-5 domain-containing protein 2	EXD2
22.08375;False;0	23.17416;False;0	22.23155;False;0	22.57785;False;0	22.69606;False;0	22.45008;False;0	22.10037;False;0	22.53329;False;0	22.15999;False;0	22.27583;False;0	22.27623;False;0	22.31802;False;0	22.11223;False;0	22.31866;False;0	20.26689;True;0	21.23507;True;0	22.35767;False;0	22.29684;False;0	21.72825;False;0	22.64229;False;0	22.0805;False;0	22.38253;False;0	22.77575;False;0	22.78473;False;0	22.74392;False;0	23.13812;False;0	22.22102;False;0	22.26808;False;0	22.58937;False;0	22.24185;False;0	22.4013;False;0	22.59117;False;0	22.47781;False;0	22.46034;False;0	22.7229;False;0	22.44827;False;0	21.72092;False;0	29	C9JLU1;P52434;C9JBJ6;C9JCU7;C9J413;C9JUA8	C9JLU1;P52434;C9JBJ6;C9JCU7;C9J413	DNA-directed RNA polymerases I, II, and III subunit RPABC3	POLR2H
20.56162;True;0	20.75662;False;0	20.9025;False;0	20.19244;False;0	20.3722;False;0	20.58288;False;0	21.1342;False;0	21.6252;False;0	20.80365;False;0	20.40104;False;0	20.8495;False;0	20.50096;False;0	20.84123;False;0	21.3405;False;0	19.80471;True;0	21.18008;True;0	19.67951;True;0	20.61755;False;0	21.63795;False;0	21.2178;False;0	21.2539;False;0	21.16085;False;0	21.23503;False;0	21.44111;False;0	20.89445;False;0	20.57441;False;0	20.65613;False;0	19.26634;True;0	20.46004;False;0	21.1767;False;0	19.69879;True;0	19.80045;True;0	19.45237;True;0	21.57099;False;0	20.18966;False;0	20.12073;False;0	21.06947;False;0	9	C9JN15;Q13427-2;Q13427;E9PG73;C9JT64;C9J679;C9JM79	C9JN15;Q13427-2;Q13427;E9PG73;C9JT64;C9J679;C9JM79	Peptidyl-prolyl cis-trans isomerase;Peptidyl-prolyl cis-trans isomerase G	PPIG
26.26444;False;0	26.1906;False;0	27.05165;False;0	26.35706;False;0	26.80637;False;0	26.92536;False;0	26.95027;False;0	26.64568;False;0	26.92965;False;0	26.85496;False;0	26.41841;False;0	26.7929;False;0	25.65275;False;0	26.12656;False;0	27.63844;False;0	27.24554;False;0	26.16033;False;0	26.35914;False;0	26.37461;False;0	26.04247;False;0	25.86186;False;0	25.99587;False;0	25.603;False;0	25.26184;False;0	25.8593;False;0	26.62715;False;0	26.76636;False;0	27.03685;False;0	26.85162;False;0	27.2943;False;0	26.7497;False;0	26.94559;False;0	27.00228;False;0	26.60823;False;0	27.33501;False;0	26.70372;False;0	26.89261;False;0	258	C9JXB8;C9JNW5;P83731	C9JXB8;C9JNW5;P83731	60S ribosomal protein L24	RPL24
21.64724;False;0	21.36826;False;0	22.21309;False;0	21.38437;False;0	21.93445;False;0	22.46438;False;0	21.93815;False;0	19.83707;True;0	21.61531;False;0	21.99576;False;0	21.95911;False;0	21.93369;False;0	23.16677;False;0	22.07244;False;0	23.16976;False;0	23.03429;False;0	22.01431;False;0	22.72945;False;0	22.6051;False;0	22.06392;False;0	22.71161;False;0	22.64731;False;0	23.30424;False;0	21.4807;False;0	22.28246;False;0	22.76428;False;0	23.10337;False;0	22.48922;False;0	23.15379;False;0	22.85683;False;0	23.47035;False;0	23.49984;False;0	23.1047;False;0	22.1618;False;0	23.53005;False;0	21.9455;False;0	22.75904;False;0	33	C9JP00;Q9NR56;Q9NR56-3;Q9NR56-4;Q9NR56-7;Q9NR56-6;Q9NR56-2;Q9NR56-5;H7C4T5;Q86VM6;C9JCX1;H7C4Y1;O95205;Q5VZF2-3;Q5VZF2-2;Q5VZF2;B4E3F7;B1AKI6;Q9NUK0-2;Q9NUK0	C9JP00;Q9NR56;Q9NR56-3;Q9NR56-4;Q9NR56-7;Q9NR56-6;Q9NR56-2;Q9NR56-5;H7C4T5;Q86VM6	Muscleblind-like protein 1	MBNL1
22.38348;False;0	22.26347;False;0	23.25753;False;0	22.9827;False;0	22.91519;False;0	22.03735;False;0	23.78117;False;0	23.194;False;0	24.53736;False;0	23.02931;False;0	24.10988;False;0	23.83865;False;0	24.46469;False;0	19.93084;True;0	20.49319;True;0	21.63768;False;0	23.86193;False;0	24.11164;False;0	23.9778;False;0	24.98512;False;0	25.16626;False;0	24.74268;False;0	25.76033;False;0	25.33115;False;0	25.98298;False;0	20.21745;True;0	19.3102;True;0	19.53992;True;0	20.3063;True;0	18.8192;True;0	19.8076;True;0	19.36648;True;0	18.7987;True;0	20.0053;True;0	18.37578;True;0	18.88158;True;0	19.94408;True;0	9	C9JP23;O00421;O00421-2	C9JP23;O00421;O00421-2	C-C chemokine receptor-like 2	CCRL2
22.64496;False;0	22.79929;False;0	23.2305;False;0	22.87555;False;0	22.82633;False;0	22.86982;False;0	22.68331;False;0	21.72754;False;0	22.5522;False;0	23.10618;False;0	22.48721;False;0	22.82141;False;0	23.81245;False;0	23.65174;False;0	22.05079;False;0	20.58564;True;0	22.90253;False;0	23.38364;False;0	22.6477;False;0	22.83861;False;0	22.16714;False;0	22.71339;False;0	23.32416;False;0	23.47098;False;0	23.36279;False;0	23.60829;False;0	23.62611;False;0	22.78433;False;0	22.77258;False;0	22.98515;False;0	23.18139;False;0	22.52389;False;0	22.95271;False;0	22.66536;False;0	22.59421;False;0	23.25566;False;0	21.11642;False;0	34	C9JQD4;O43447;H0YEL5;A6NNE7;A6NM32	C9JQD4;O43447;H0YEL5;A6NNE7	Peptidyl-prolyl cis-trans isomerase;Peptidyl-prolyl cis-trans isomerase H	PPIH
22.22541;False;0	22.76004;False;0	21.74546;False;0	22.10418;False;0	22.24307;False;0	21.13558;False;0	21.92133;False;0	22.78722;False;0	23.02274;False;0	21.86974;False;0	21.8027;False;0	22.12209;False;0	20.09677;True;0	20.45983;True;0	21.56665;True;0	21.18618;True;0	20.58298;False;0	21.88114;False;0	18.73705;True;0	20.9338;False;0	20.46932;True;0	21.15351;False;0	20.51072;True;0	21.44374;False;0	21.03369;False;0	20.51181;False;0	21.42496;False;0	17.94286;True;0	19.80545;True;0	21.13358;False;0	19.83416;False;0	21.34997;False;0	20.1191;True;0	22.12584;False;0	21.299;False;0	20.80073;False;0	22.34321;False;0	29	E9PEC3;E7EUY3;E7ETT1;E9PDR0;C9JQS9;E7EX59;P05166;P05166-2;E7ETT4;F8WBI9;E7ENC1;C9JVW9;H7C5C9	E9PEC3;E7EUY3;E7ETT1;E9PDR0;C9JQS9;E7EX59;P05166;P05166-2;E7ETT4;F8WBI9	Propionyl-CoA carboxylase beta chain, mitochondrial	PCCB
22.37756;False;0	22.05023;False;0	22.7191;False;0	22.60139;False;0	22.44066;False;0	22.88127;False;0	21.91244;False;0	22.68934;False;0	22.37875;False;0	21.63214;False;0	22.4279;False;0	22.53882;False;0	22.23664;False;0	22.56097;False;0	23.72702;False;0	21.56542;True;0	22.64985;False;0	22.61311;False;0	22.55693;False;0	23.1689;False;0	23.02775;False;0	23.06289;False;0	22.64178;False;0	22.87585;False;0	22.4764;False;0	22.59099;False;0	22.89748;False;0	22.77221;False;0	23.33634;False;0	23.22924;False;0	23.02408;False;0	22.52602;False;0	22.60469;False;0	22.86844;False;0	23.32663;False;0	22.08268;False;0	22.92906;False;0	46	C9JQV0;Q9BRJ6;H7C0T1;H7C2R9	C9JQV0;Q9BRJ6;H7C0T1;H7C2R9	Uncharacterized protein C7orf50	C7orf50
22.38116;False;0	22.76046;False;0	23.13057;False;0	22.88058;False;0	22.31091;False;0	23.52695;False;0	24.37511;False;0	22.23515;False;0	20.86884;False;0	21.78261;False;0	22.61744;False;0	22.02847;False;0	23.43898;False;0	20.22102;True;0	21.96469;False;0	23.80016;False;0	18.8728;True;0	22.70324;False;0	23.53481;False;0	23.30563;False;0	24.07684;False;0	23.63345;False;0	25.27913;False;0	24.19024;False;0	23.33388;False;0	23.22557;False;0	22.65589;False;0	22.28294;False;0	19.74346;True;0	19.85868;True;0	22.77718;False;0	22.84199;False;0	19.89682;False;0	23.4424;False;0	22.82462;False;0	23.3009;False;0	19.16653;True;0	23	C9JRD2;C9JXB9;P25686-2;P25686	C9JRD2;C9JXB9;P25686-2;P25686	DnaJ homolog subfamily B member 2	DNAJB2
26.42058;False;0	26.42985;False;0	26.31819;False;0	26.53834;False;0	26.63741;False;0	26.1579;False;0	26.35696;False;0	26.08784;False;0	25.74003;False;0	26.23447;False;0	25.98253;False;0	26.43795;False;0	26.12216;False;0	25.58035;False;0	24.32024;False;0	23.87558;False;0	26.07938;False;0	26.18278;False;0	25.96893;False;0	26.16835;False;0	26.40152;False;0	26.17024;False;0	25.98683;False;0	25.89069;False;0	25.91296;False;0	26.19802;False;0	26.07769;False;0	26.51751;False;0	26.06328;False;0	26.43103;False;0	26.31888;False;0	26.77266;False;0	26.51396;False;0	26.72767;False;0	26.66587;False;0	26.49219;False;0	26.87888;False;0	257	C9JRZ6;Q9NX63;F8WAR4;G3V1K1;F8WD73	C9JRZ6;Q9NX63;F8WAR4;G3V1K1	MICOS complex subunit MIC19	CHCHD3
22.49292;False;0	20.8498;False;0	21.57658;False;0	21.041;False;0	21.20854;False;0	21.50252;False;0	20.36143;False;0	21.38864;False;0	21.12067;False;0	21.1168;False;0	18.99915;True;0	20.74837;False;0	18.85892;True;0	20.38943;False;0	21.08417;True;0	21.72298;True;0	19.75086;True;0	20.90096;True;0	19.43441;True;0	19.69413;False;0	19.70634;True;0	21.16766;False;0	20.97648;True;0	20.63788;True;0	20.00866;True;0	21.13063;False;0	21.24342;False;0	20.60032;False;0	21.70561;False;0	22.18262;False;0	20.87905;False;0	18.89552;True;0	21.82559;False;0	21.80018;False;0	20.71188;False;0	20.55656;False;0	21.89984;False;0	14	C9JU35;Q9NPL8;F8WAU6;F8WB00;F8WC42;C9JR82;G3XA94	C9JU35;Q9NPL8	Complex I assembly factor TIMMDC1, mitochondrial	TIMMDC1
23.70767;False;0	24.15429;False;0	24.02665;False;0	23.23431;False;0	23.15337;False;0	23.43033;False;0	23.89597;False;0	23.77876;False;0	22.96782;False;0	23.27838;False;0	23.05024;False;0	23.17016;False;0	24.59958;False;0	23.61403;False;0	23.33634;False;0	20.37352;True;0	23.80351;False;0	23.68635;False;0	23.68838;False;0	23.40976;False;0	23.89106;False;0	23.63168;False;0	23.40665;False;0	23.02193;False;0	22.7795;False;0	24.55608;False;0	24.65584;False;0	24.43352;False;0	24.10382;False;0	24.18971;False;0	23.98763;False;0	24.31576;False;0	23.91415;False;0	24.55192;False;0	23.88855;False;0	23.98902;False;0	24.49351;False;0	75	F8VV56;F8W022;F8VWK8;C9JV86;P08962-3;P08962-2;P08962;F8VNT9	F8VV56;F8W022;F8VWK8;C9JV86;P08962-3;P08962-2;P08962;F8VNT9	Tetraspanin;CD63 antigen	CD63
18.47897;True;0	20.51672;False;0	20.40062;False;0	21.15771;False;0	20.78867;False;0	20.58555;False;0	20.14046;False;0	21.06802;False;0	20.67392;False;0	20.82034;False;0	20.91357;False;0	19.81744;False;0	20.47714;False;0	18.78942;True;0	20.32983;True;0	21.12576;True;0	20.81135;False;0	19.68877;True;0	19.58874;True;0	20.7432;False;0	20.76919;False;0	20.52296;False;0	20.75801;False;0	20.97386;False;0	20.33919;False;0	19.45838;True;0	19.7056;True;0	19.2043;True;0	20.29763;True;0	19.88855;True;0	20.29627;True;0	20.21366;True;0	20.35158;True;0	20.56704;True;0	19.99645;False;0	19.78413;False;0	19.54687;True;0	14	C9JVN9;Q9H9P8-2;Q9H9P8;G3V5S1;G3V272	C9JVN9;Q9H9P8-2;Q9H9P8;G3V5S1;G3V272	L-2-hydroxyglutarate dehydrogenase, mitochondrial	L2HGDH
27.46817;False;0	27.11595;False;0	27.07999;False;0	26.78257;False;0	27.05992;False;0	26.506;False;0	25.75779;False;0	20.68513;True;0	26.13112;False;0	26.57917;False;0	26.03204;False;0	27.2338;False;0	28.03988;False;0	27.07102;False;0	28.40312;False;0	21.61925;True;0	28.0748;False;0	28.23169;False;0	27.27515;False;0	27.2863;False;0	26.77216;False;0	27.32775;False;0	27.05486;False;0	27.11366;False;0	26.95238;False;0	27.10899;False;0	27.56449;False;0	26.93078;False;0	26.82614;False;0	26.96653;False;0	26.95349;False;0	20.75235;True;0	26.94838;False;0	20.16398;True;0	27.01031;False;0	26.61175;False;0	19.05696;True;0	49	C9JW74;C9JRA9;C9JCM6;C9JWU9;C9JSW2;Q5EB52-3;Q5EB52-2;Q5EB52;C9JG66;C9JUD2	C9JW74;C9JRA9;C9JCM6;C9JWU9;C9JSW2;Q5EB52-3;Q5EB52-2;Q5EB52	Mesoderm-specific transcript homolog protein	MEST
21.52397;False;0	21.29092;False;0	24.8423;False;0	21.18966;False;0	21.28833;False;0	25.77919;False;0	20.82034;False;0	19.2407;False;0	20.66986;False;0	21.02405;False;0	19.71076;True;0	20.74214;False;0	20.39268;False;0	19.39437;False;0	20.97329;True;0	21.09839;True;0	19.84953;False;0	19.38362;False;0	19.29529;False;0	19.13295;False;0	19.71868;True;0	20.05333;True;0	20.15102;True;0	20.22223;False;0	21.31668;True;0	18.31141;False;0	19.47322;True;0	19.47237;True;0	18.16569;True;0	19.57616;True;0	19.82475;True;0	20.7745;True;0	20.14992;False;0	20.47034;True;0	21.3527;True;0	18.73377;True;0	19.64935;True;0	9	C9JYQ9;H0Y8C2;Q6P5R6	C9JYQ9;H0Y8C2;Q6P5R6	60S ribosomal protein L22-like 1	RPL22L1
22.47667;False;0	21.67784;False;0	20.84858;False;0	21.00779;False;0	21.50572;False;0	21.01556;False;0	21.34242;True;0	19.73794;True;0	20.05205;False;0	20.30586;False;0	19.86022;False;0	20.28546;False;0	21.68983;False;0	21.46862;False;0	21.10456;True;0	20.82742;True;0	21.2401;False;0	21.69748;False;0	22.03896;False;0	20.75589;False;0	20.19797;False;0	21.15054;False;0	21.09081;False;0	21.23368;False;0	20.94234;True;0	18.08422;True;0	20.52133;False;0	19.8066;True;0	20.92165;False;0	20.05351;False;0	20.90426;False;0	21.41818;False;0	20.53915;False;0	21.68166;False;0	21.24835;False;0	21.10207;False;0	20.50905;True;0	17	H7C4M9;C9JZG9;C9JZY6;P62256-2;P62256	H7C4M9;C9JZG9;C9JZY6;P62256-2;P62256	Ubiquitin-conjugating enzyme E2 H	UBE2H
26.676;False;0	26.07298;False;0	26.32799;False;0	26.32107;False;0	26.17387;False;0	26.11991;False;0	26.95338;False;0	26.27023;False;0	26.69949;False;0	26.54256;False;0	26.21434;False;0	26.23714;False;0	25.70145;False;0	25.40617;False;0	23.48996;False;0	23.11793;False;0	25.44506;False;0	25.79548;False;0	25.55371;False;0	25.74008;False;0	25.41212;False;0	25.48745;False;0	25.3278;False;0	25.65908;False;0	25.53234;False;0	25.0115;False;0	25.43559;False;0	25.14562;False;0	25.38001;False;0	25.48434;False;0	25.06365;False;0	24.17341;False;0	25.12199;False;0	24.15661;False;0	24.34841;False;0	24.78591;False;0	24.75832;False;0	366	C9JZR2;O60716-21;O60716-19;O60716-18;O60716-17;O60716-13;O60716-11;O60716-10;O60716-9;O60716-5;O60716-3;O60716-2;O60716;O60716-24;O60716-23;O60716-22;O60716-20;O60716-16;O60716-15;O60716-14;O60716-12;O60716-8;O60716-7;O60716-6;O60716-4;O60716-29;O60716-27;O60716-26;O60716-25;O60716-32;O60716-31;O60716-30;O60716-28;E9PKY0;H0YC95;E9PRE2	C9JZR2;O60716-21;O60716-19;O60716-18;O60716-17;O60716-13;O60716-11;O60716-10;O60716-9;O60716-5;O60716-3;O60716-2;O60716;O60716-24;O60716-23;O60716-22;O60716-20;O60716-16;O60716-15;O60716-14;O60716-12;O60716-8;O60716-7;O60716-6;O60716-4;O60716-29;O60716-27;O60716-26;O60716-25;O60716-32;O60716-31;O60716-30;O60716-28	Catenin delta-1	CTNND1
25.7532;False;0	25.92665;False;0	26.29777;False;0	26.54295;False;0	26.3441;False;0	26.19246;False;0	25.686;False;0	26.30549;False;0	25.9225;False;0	26.90346;False;0	25.83516;False;0	26.47723;False;0	25.12538;False;0	25.98485;False;0	25.42313;False;0	23.7319;False;0	26.04984;False;0	26.08651;False;0	25.60249;False;0	24.98272;False;0	25.51671;False;0	25.18503;False;0	24.97736;False;0	24.42931;False;0	24.57231;False;0	26.09164;False;0	26.09742;False;0	25.88611;False;0	26.13297;False;0	26.64375;False;0	26.18701;False;0	26.6088;False;0	26.22468;False;0	27.03034;False;0	26.47469;False;0	26.48639;False;0	26.35303;False;0	126	C9K025;P18077;F8WBS5;F8WB72	C9K025;P18077;F8WBS5;F8WB72	60S ribosomal protein L35a	RPL35A
20.61207;False;0	19.90555;True;0	21.8617;False;0	20.80338;True;0	20.91758;False;0	22.12909;False;0	21.36581;False;0	20.15289;False;0	21.13364;False;0	20.46264;False;0	19.03034;False;0	21.06322;False;0	19.56044;True;0	20.49111;False;0	20.45162;True;0	21.10671;True;0	19.4316;True;0	21.44476;False;0	21.16497;False;0	20.83098;False;0	19.9116;True;0	20.84575;False;0	19.74897;True;0	21.13821;False;0	20.80349;False;0	19.88392;True;0	20.15153;False;0	19.52699;True;0	20.44486;False;0	20.69795;False;0	20.74772;False;0	19.63276;True;0	18.98412;True;0	20.74458;True;0	20.24644;False;0	20.05728;True;0	19.477;True;0	13	C9K0C3;Q6UWP7-2;Q6UWP7-3;Q6UWP7;C9J5S5;C9JA02;C9JMW2;C9JUV9;C9JXY8;C9J6F4	C9K0C3;Q6UWP7-2;Q6UWP7-3;Q6UWP7;C9J5S5;C9JA02;C9JMW2;C9JUV9;C9JXY8;C9J6F4	Lysocardiolipin acyltransferase 1	LCLAT1
21.66053;False;0	21.46906;False;0	24.164;False;0	22.27483;False;0	18.72091;True;0	24.42163;False;0	26.46371;False;0	24.59298;False;0	23.6698;False;0	24.09418;False;0	24.40458;False;0	23.0378;False;0	23.4381;False;0	19.88169;True;0	19.74866;True;0	20.62407;True;0	23.32951;False;0	20.93682;False;0	25.33067;False;0	19.78307;False;0	21.94831;False;0	21.39749;False;0	23.8768;False;0	22.11382;False;0	22.79759;False;0	22.68233;False;0	20.28602;False;0	22.64577;False;0	24.65606;False;0	19.88813;False;0	22.96953;False;0	20.49101;False;0	23.01854;False;0	23.23152;False;0	20.9386;True;0	26.45149;False;0	23.04729;False;0	85	CON__ENSEMBL:ENSBTAP00000024146	CON__ENSEMBL:ENSBTAP00000024146
18.91949;False;0	20.13034;True;0	19.36395;True;0	19.64851;True;0	20.53705;True;0	18.8555;False;0	16.64442;False;0	20.00603;True;0	18.66411;False;0	18.75513;True;0	19.34058;True;0	20.51492;True;0	17.76124;False;0	20.26379;True;0	21.05669;False;0	20.88814;True;0	20.06393;True;0	20.70204;True;0	20.12881;True;0	17.65599;False;0	18.74465;False;0	19.87543;True;0	18.7292;True;0	20.17269;True;0	19.73175;True;0	26.33761;False;0	26.78157;False;0	26.79897;False;0	26.8797;False;0	27.54995;False;0	27.12938;False;0	27.54414;False;0	26.83425;False;0	26.43446;False;0	27.71535;False;0	26.80845;False;0	26.34047;False;0	156	CON__O95678;O95678	CON__O95678;O95678	Keratin, type II cytoskeletal 75	KRT75
30.84026;False;0	30.65685;False;0	30.58172;False;0	30.41296;False;0	30.88081;False;0	30.72866;False;0	30.0642;False;0	30.8365;False;0	30.15955;False;0	30.62375;False;0	30.54103;False;0	30.43331;False;0	30.88707;False;0	30.53705;False;0	35.83258;False;0	35.88007;False;0	30.91634;False;0	30.69304;False;0	31.08936;False;0	31.02954;False;0	31.13504;False;0	30.86386;False;0	31.44475;False;0	30.48673;False;0	30.08093;False;0	30.67724;False;0	30.23158;False;0	30.09685;False;0	30.98305;False;0	30.70973;False;0	30.53955;False;0	30.91035;False;0	30.68946;False;0	30.41044;False;0	30.55298;False;0	30.31635;False;0	30.50597;False;0	1186	CON__P00761;B1AN99;F8W7P3;P35030-3;P35030-2;P35030-4;P35030	CON__P00761
22.67168;False;0	23.15484;False;0	20.52691;True;0	23.27313;False;0	20.43884;True;0	19.23156;True;0	20.05328;True;0	21.30076;True;0	19.40266;True;0	19.71623;True;0	27.0476;False;0	20.49092;True;0	23.48013;False;0	23.60784;False;0	22.89957;False;0	20.27739;True;0	24.04485;False;0	24.37531;False;0	24.47803;False;0	24.01078;False;0	23.37265;False;0	23.19156;False;0	23.20172;False;0	22.89848;False;0	22.35283;False;0	24.12187;False;0	23.94199;False;0	23.79877;False;0	25.17585;False;0	24.04368;False;0	24.62344;False;0	25.41909;False;0	26.01642;False;0	25.51527;False;0	25.2862;False;0	26.66912;False;0	25.57008;False;0	98	CON__P01966;P02008	CON__P01966
19.99228;True;0	23.45237;False;0	21.67818;False;0	22.17304;False;0	23.0164;False;0	23.93526;False;0	23.08941;False;0	24.76633;False;0	23.29782;False;0	23.20081;False;0	29.26105;False;0	22.94405;False;0	22.67053;False;0	24.43517;False;0	27.105;False;0	27.51638;False;0	23.49692;False;0	21.30803;False;0	22.32369;False;0	23.45764;False;0	19.70426;True;0	22.46394;False;0	22.77934;False;0	22.78943;False;0	24.7496;False;0	22.5667;False;0	23.57335;False;0	23.3585;False;0	23.90766;False;0	21.94378;False;0	23.68496;False;0	22.46998;False;0	22.90744;False;0	22.10329;False;0	23.44493;False;0	23.51003;False;0	22.54288;False;0	106	CON__P02533;P02533;CON__Q61782;K7ENV3	CON__P02533;P02533	Keratin, type I cytoskeletal 14	KRT14
24.18813;False;0	25.14903;False;0	25.55447;False;0	25.05585;False;0	24.0011;False;0	25.71461;False;0	24.94374;False;0	25.62533;False;0	25.94702;False;0	25.46289;False;0	27.72546;False;0	25.71434;False;0	19.70571;True;0	19.31509;True;0	24.16;False;0	24.41435;False;0	19.6;True;0	19.6367;True;0	20.33736;True;0	19.91846;True;0	19.59382;True;0	19.57467;True;0	20.76357;True;0	20.11562;True;0	19.5103;True;0	19.872;False;0	20.0713;False;0	20.36014;False;0	19.53835;True;0	20.62674;True;0	19.68913;True;0	20.12528;False;0	19.77841;False;0	19.29412;True;0	18.70898;True;0	19.15412;True;0	20.96095;True;0	34	CON__P02538;P02538;CON__REFSEQ:XP_932229	CON__P02538;P02538	Keratin, type II cytoskeletal 6A	KRT6A
20.90375;False;0	21.4442;False;0	20.66528;True;0	17.92932;False;0	19.95202;True;0	27.525;False;0	19.83774;True;0	20.62066;True;0	18.37144;False;0	19.51203;True;0	18.41907;True;0	19.68031;True;0	19.12948;True;0	25.73606;False;0	20.04891;True;0	21.21418;True;0	27.13046;False;0	24.56576;False;0	19.39096;False;0	25.1625;False;0	19.89064;True;0	20.86372;True;0	16.93145;False;0	21.16338;True;0	23.53884;False;0	17.16477;False;0	16.48781;False;0	27.03465;False;0	19.50293;False;0	17.31186;False;0	19.99581;True;0	20.25102;True;0	20.06145;False;0	20.85856;True;0	19.48339;True;0	21.0314;True;0	21.5816;False;0	76	CON__P02662	CON__P02662
23.12792;False;0	20.79273;False;0	24.01988;False;0	21.2635;False;0	21.10348;False;0	22.17512;False;0	25.73733;False;0	25.21323;False;0	21.96888;False;0	21.66618;False;0	24.68961;False;0	20.65648;False;0	28.6047;False;0	25.45864;False;0	27.07194;False;0	26.96003;False;0	28.50847;False;0	26.60088;False;0	30.54885;False;0	28.50888;False;0	28.39987;False;0	28.15001;False;0	29.863;False;0	29.1041;False;0	29.46888;False;0	28.12879;False;0	27.24726;False;0	28.1309;False;0	29.62754;False;0	27.70662;False;0	28.90756;False;0	26.55747;False;0	27.80735;False;0	28.4221;False;0	26.5842;False;0	30.77305;False;0	28.93064;False;0	929	CON__P02769;C9JKR2;H0YA55;D6RHD5;B7WNR0;P02768-2	CON__P02769
22.26805;False;0	22.65434;False;0	22.59958;False;0	22.42547;False;0	22.5787;False;0	22.1114;False;0	21.91145;False;0	21.91568;False;0	22.13702;False;0	19.17586;True;0	21.92129;False;0	20.26176;True;0	22.97021;False;0	22.442;False;0	23.35555;False;0	23.49741;False;0	22.65386;False;0	23.07446;False;0	23.82891;False;0	23.08703;False;0	20.25487;True;0	22.56711;False;0	23.1946;False;0	22.52972;False;0	22.91783;False;0	22.44159;False;0	23.28644;False;0	22.58474;False;0	22.71965;False;0	22.48832;False;0	21.123;False;0	23.11145;False;0	22.48986;False;0	22.7701;False;0	23.37079;False;0	22.46688;False;0	22.51477;False;0	18	CON__P02777	CON__P02777
22.5013;False;0	23.06865;False;0	21.72096;False;0	22.846;False;0	22.4162;False;0	21.39477;False;0	20.95369;False;0	23.52289;False;0	21.73859;False;0	22.31222;False;0	22.79753;False;0	21.29838;False;0	21.97582;False;0	21.23064;False;0	20.2457;True;0	21.82198;False;0	21.8137;False;0	21.81886;False;0	22.33205;False;0	21.7944;False;0	22.94308;False;0	22.00045;False;0	22.61643;False;0	21.36362;False;0	20.98301;False;0	23.03972;False;0	22.01069;False;0	22.34846;False;0	19.77644;True;0	20.96726;False;0	19.09551;True;0	23.44063;False;0	21.56295;False;0	23.42252;False;0	21.47323;False;0	21.40525;False;0	22.98111;False;0	44	CON__P05784	CON__P05784
29.57353;False;0	29.49051;False;0	29.46334;False;0	29.80156;False;0	29.6951;False;0	29.40757;False;0	29.78369;False;0	29.51075;False;0	29.97924;False;0	29.84206;False;0	30.04882;False;0	29.76609;False;0	29.31734;False;0	29.54138;False;0	29.30016;False;0	29.60715;False;0	29.60783;False;0	29.7174;False;0	29.43625;False;0	29.33388;False;0	29.29002;False;0	29.56165;False;0	29.41474;False;0	29.66246;False;0	29.31931;False;0	27.68712;False;0	27.75149;False;0	27.8063;False;0	27.83316;False;0	28.35208;False;0	27.72319;False;0	27.73415;False;0	27.81256;False;0	27.861;False;0	28.09643;False;0	27.90782;False;0	27.92863;False;0	1497	CON__P05787;P05787;P05787-2;F8VUG2;F8W1U3;CON__H-INV:HIT000292931;F8VRG4;F8VP67;Q9H552;CON__Q9H552;CON__H-INV:HIT000016045;F8VQY3;H0YIB2	CON__P05787;P05787;P05787-2;F8VUG2;F8W1U3;CON__H-INV:HIT000292931	Keratin, type II cytoskeletal 8	KRT8
21.9174;False;0	24.36299;False;0	22.01981;False;0	22.63107;False;0	21.47055;False;0	22.4947;False;0	22.19551;False;0	22.92915;False;0	22.95422;False;0	21.53777;False;0	23.10684;False;0	22.11235;False;0	20.91576;False;0	21.15715;False;0	20.43931;True;0	20.15467;True;0	21.70134;False;0	20.94949;False;0	20.21596;False;0	23.03787;False;0	22.02665;False;0	21.09783;False;0	21.40182;False;0	20.98857;False;0	20.85407;False;0	21.48326;False;0	21.38195;False;0	20.08979;True;0	20.4805;False;0	20.6486;False;0	19.31088;True;0	22.28404;False;0	21.8055;False;0	20.72757;True;0	19.8839;False;0	20.76927;False;0	21.78105;False;0	8	CON__P06868	CON__P06868
24.07284;False;0	19.77852;True;0	25.18824;False;0	24.60795;False;0	20.67249;True;0	23.88166;False;0	24.25739;False;0	20.34312;True;0	23.69487;False;0	25.71235;False;0	24.97649;False;0	24.82406;False;0	24.17744;False;0	25.51668;False;0	29.48708;False;0	28.86694;False;0	25.14523;False;0	25.00303;False;0	24.70065;False;0	25.58623;False;0	24.31334;False;0	24.73397;False;0	19.83947;True;0	25.25133;False;0	25.15085;False;0	24.70525;False;0	23.82532;False;0	23.90058;False;0	25.10406;False;0	25.2567;False;0	24.35676;False;0	24.48683;False;0	25.40947;False;0	19.68981;True;0	24.62662;False;0	24.99092;False;0	20.88145;True;0	38	H0Y8D1;CON__P07477;E7EQ64;Q8NHM4;P07478;P07477	H0Y8D1;CON__P07477;E7EQ64;Q8NHM4;P07478;P07477	Putative trypsin-6;Trypsin-2;Trypsin-1;Alpha-trypsin chain 1;Alpha-trypsin chain 2	PRSS1;PRSS3P2;PRSS2
25.38683;False;0	25.99365;False;0	25.55075;False;0	26.43825;False;0	25.18605;False;0	25.67058;False;0	25.89301;False;0	25.54141;False;0	26.18826;False;0	25.79682;False;0	26.08883;False;0	26.76256;False;0	22.72777;False;0	22.82584;False;0	24.2599;False;0	23.90389;False;0	23.10209;False;0	23.9819;False;0	23.25638;False;0	23.07516;False;0	23.03051;False;0	23.06456;False;0	23.32389;False;0	23.33129;False;0	23.28277;False;0	25.33204;False;0	24.94244;False;0	25.02699;False;0	24.79907;False;0	25.03255;False;0	24.53386;False;0	25.09023;False;0	25.2557;False;0	25.86138;False;0	24.17135;False;0	25.90752;False;0	25.92547;False;0	57	CON__P08729	CON__P08729
24.72531;False;0	25.15101;False;0	25.30612;False;0	25.12325;False;0	25.28658;False;0	26.08255;False;0	24.92976;False;0	26.35701;False;0	26.36026;False;0	25.99496;False;0	30.96037;False;0	25.48164;False;0	18.77732;False;0	24.73449;False;0	27.8423;False;0	27.03107;False;0	24.7496;False;0	20.63688;False;0	19.79196;True;0	24.14663;False;0	19.13736;True;0	22.60384;False;0	20.20982;True;0	20.34126;True;0	24.22898;False;0	21.86752;False;0	21.66999;False;0	23.10343;False;0	23.04984;False;0	20.22717;False;0	22.71977;False;0	18.75793;True;0	22.36925;False;0	20.68671;False;0	23.35488;False;0	18.54755;False;0	18.96336;False;0	217	CON__P08779;P08779;K7ENW6	CON__P08779;P08779	Keratin, type I cytoskeletal 16	KRT16
22.53709;False;0	23.697;False;0	19.01539;False;0	19.98621;False;0	23.83576;False;0	23.64031;False;0	23.20323;False;0	20.51311;True;0	19.8881;True;0	21.03369;False;0	20.05735;False;0	19.5277;True;0	26.78544;False;0	24.78077;False;0	25.94976;False;0	23.1358;False;0	26.53112;False;0	25.32227;False;0	28.95577;False;0	26.60371;False;0	26.50969;False;0	26.24125;False;0	27.64079;False;0	27.05072;False;0	27.75468;False;0	26.1667;False;0	25.67963;False;0	26.11166;False;0	28.20308;False;0	25.96858;False;0	27.12021;False;0	25.5817;False;0	26.12983;False;0	27.03706;False;0	25.3396;False;0	29.10557;False;0	27.35909;False;0	234	CON__P12763;P02765	CON__P12763
28.02427;False;0	28.22329;False;0	27.3452;False;0	27.11694;False;0	29.37565;False;0	27.84625;False;0	27.25584;False;0	28.41349;False;0	28.88096;False;0	27.53245;False;0	32.98726;False;0	27.52776;False;0	27.19348;False;0	28.56794;False;0	31.0459;False;0	30.88998;False;0	27.45873;False;0	27.02443;False;0	27.18745;False;0	27.70491;False;0	27.15952;False;0	26.75111;False;0	27.30365;False;0	27.48454;False;0	27.89267;False;0	27.69909;False;0	28.5356;False;0	28.1059;False;0	28.46929;False;0	26.97323;False;0	28.97424;False;0	26.94044;False;0	27.88658;False;0	26.95527;False;0	27.03171;False;0	28.62993;False;0	27.90799;False;0	1003	CON__P13645;P13645;CON__Q7Z3Y8;Q7Z3Y8;CON__Q7Z3Y7;Q7Z3Y7;CON__Q7Z3Z0;CON__Q148H6;Q7Z3Z0;CON__Q7Z3Y9;CON__Q2M2I5;Q7Z3Y9;Q2M2I5	CON__P13645;P13645	Keratin, type I cytoskeletal 10	KRT10
28.03113;False;0	27.78469;False;0	27.76465;False;0	27.94949;False;0	28.8028;False;0	28.05843;False;0	28.58842;False;0	26.90873;False;0	28.13931;False;0	28.78918;False;0	29.43058;False;0	28.20429;False;0	17.87298;False;0	23.46588;False;0	27.08365;False;0	27.1044;False;0	22.77728;False;0	19.68324;False;0	19.14047;True;0	22.22779;False;0	20.31992;False;0	20.46154;False;0	20.44272;True;0	17.32342;False;0	24.94347;False;0	20.46623;False;0	23.70388;False;0	21.28895;False;0	23.035;False;0	20.21691;False;0	22.71856;False;0	18.55465;False;0	21.91031;False;0	19.64559;True;0	20.16654;True;0	21.42352;False;0	20.56783;False;0	167	CON__P13647;P13647;H0YI76;F8W0C6;H0YIN9;F8VU69;F8VV57	CON__P13647;P13647	Keratin, type II cytoskeletal 5	KRT5
22.38002;False;0	24.11196;False;0	24.91693;False;0	24.44082;False;0	24.17607;False;0	24.74052;False;0	25.96164;False;0	24.97976;False;0	25.59423;False;0	24.37822;False;0	24.98494;False;0	24.83369;False;0	22.96017;False;0	21.54811;False;0	20.4485;True;0	21.1691;True;0	23.24217;False;0	21.29244;False;0	25.40587;False;0	22.99505;False;0	22.62279;False;0	22.34394;False;0	23.15754;False;0	22.57265;False;0	22.79873;False;0	22.39124;False;0	22.38945;False;0	22.2787;False;0	24.80188;False;0	22.58671;False;0	23.1092;False;0	22.35963;False;0	22.81624;False;0	22.4924;False;0	21.2314;False;0	25.81127;False;0	22.63547;False;0	90	CON__P15497	CON__P15497
28.69724;False;0	28.87435;False;0	28.09632;False;0	29.27157;False;0	29.6288;False;0	27.25422;False;0	29.30639;False;0	28.97136;False;0	29.62657;False;0	29.48316;False;0	29.71355;False;0	29.62986;False;0	19.82223;True;0	19.35323;True;0	20.1163;True;0	21.88062;True;0	16.18001;False;0	16.24871;False;0	16.44489;False;0	20.02985;False;0	20.0921;False;0	16.81014;False;0	19.82552;True;0	16.86629;False;0	18.40204;False;0	20.34534;True;0	19.77114;True;0	16.55079;False;0	18.75577;False;0	17.42292;False;0	16.57391;False;0	20.37589;True;0	16.78992;False;0	16.94878;False;0	16.84377;False;0	16.65285;False;0	16.78277;False;0	563	CON__P19012;P19012;A8MT21;B3KRA2;C9JTG5	CON__P19012;P19012;A8MT21;B3KRA2	Keratin, type I cytoskeletal 15	KRT15
18.88412;True;0	19.51641;True;0	19.44334;True;0	18.97765;True;0	19.85765;True;0	19.7218;True;0	19.84478;True;0	20.32378;True;0	20.59364;True;0	20.51746;True;0	19.61094;True;0	19.84991;True;0	24.75511;False;0	21.14979;False;0	24.39198;False;0	21.77072;True;0	24.51557;False;0	21.79733;False;0	26.83183;False;0	24.37557;False;0	24.34516;False;0	24.02682;False;0	25.60501;False;0	25.03225;False;0	24.51039;False;0	24.09346;False;0	23.50325;False;0	24.06932;False;0	25.63605;False;0	23.38824;False;0	24.9577;False;0	23.00554;False;0	23.31797;False;0	24.52181;False;0	22.21963;False;0	26.65758;False;0	25.2065;False;0	85	CON__P34955	CON__P34955
26.59349;False;0	26.9556;False;0	25.79541;False;0	25.74532;False;0	27.92411;False;0	26.67519;False;0	26.05122;False;0	26.82554;False;0	26.83268;False;0	26.12224;False;0	31.46932;False;0	26.34528;False;0	25.88914;False;0	27.19432;False;0	29.83736;False;0	29.04687;False;0	25.19366;False;0	26.01397;False;0	26.14365;False;0	27.15277;False;0	25.65428;False;0	25.56799;False;0	26.14515;False;0	26.00513;False;0	27.43484;False;0	26.49325;False;0	27.45278;False;0	26.3142;False;0	27.01935;False;0	25.72739;False;0	28.1151;False;0	25.01248;False;0	26.73596;False;0	25.76491;False;0	25.99802;False;0	26.97727;False;0	26.75824;False;0	458	CON__P35908;P35908;H0YID6	CON__P35908;P35908	Keratin, type II cytoskeletal 2 epidermal	KRT2
26.31738;False;0	26.12949;False;0	27.04968;False;0	26.90518;False;0	26.96576;False;0	26.84122;False;0	26.24719;False;0	26.44847;False;0	26.8225;False;0	26.80784;False;0	27.34494;False;0	27.26499;False;0	24.39107;False;0	24.75313;False;0	24.94722;False;0	24.25104;False;0	25.07198;False;0	25.0803;False;0	23.96869;False;0	24.23841;False;0	23.41622;False;0	24.54215;False;0	23.70514;False;0	24.09515;False;0	24.66796;False;0	26.15323;False;0	25.88383;False;0	26.40119;False;0	25.93188;False;0	26.59192;False;0	26.10963;False;0	26.16567;False;0	26.23621;False;0	25.38811;False;0	26.30781;False;0	26.60357;False;0	26.34457;False;0	122	CON__Q04695;Q04695;K7EPJ9;K7ESE1;K7ELP7;J3QR55;CON__Q8N1A0;CON__Q99PS0;Q8N1A0-2;Q8N1A0	CON__Q04695;Q04695	Keratin, type I cytoskeletal 17	KRT17
20.63194;True;0	19.68471;True;0	21.69791;False;0	20.96409;False;0	21.58637;False;0	22.70498;False;0	24.9257;False;0	19.18572;True;0	21.54821;False;0	20.68705;False;0	22.8589;False;0	20.19642;True;0	20.83245;False;0	19.83743;True;0	20.29847;True;0	21.3622;True;0	22.33802;False;0	20.49436;True;0	24.54716;False;0	21.02269;False;0	22.41805;False;0	21.28461;False;0	24.18473;False;0	23.94118;False;0	24.36693;False;0	21.81378;False;0	21.83984;False;0	22.47919;False;0	24.04151;False;0	24.37842;False;0	23.3476;False;0	22.3942;False;0	22.53825;False;0	24.1149;False;0	23.16814;False;0	25.90816;False;0	24.69684;False;0	84	CON__Q29443;CON__Q0IIK2;H7C5E8;J3KN47;P02787	CON__Q29443;CON__Q0IIK2
25.42928;False;0	25.28567;False;0	25.59895;False;0	25.96374;False;0	26.03486;False;0	25.85281;False;0	26.16841;False;0	25.84902;False;0	26.37541;False;0	25.84948;False;0	26.14597;False;0	26.02606;False;0	23.03253;False;0	23.29179;False;0	24.8798;False;0	24.73671;False;0	23.10625;False;0	22.926;False;0	24.04943;False;0	23.55016;False;0	23.26871;False;0	23.20927;False;0	23.24919;False;0	23.1361;False;0	23.48272;False;0	25.09132;False;0	25.06065;False;0	25.36926;False;0	25.34868;False;0	25.73993;False;0	24.98007;False;0	24.78332;False;0	25.54537;False;0	25.04868;False;0	25.03015;False;0	25.33129;False;0	25.56092;False;0	178	CON__Q3KNV1;P08729;Q13515	CON__Q3KNV1;P08729	Keratin, type II cytoskeletal 7	KRT7
19.30883;True;0	20.24618;True;0	19.15216;True;0	17.54616;False;0	19.32105;True;0	20.62604;True;0	19.58604;True;0	18.70742;True;0	20.88886;True;0	21.30212;True;0	20.69626;True;0	19.66635;True;0	26.19067;False;0	26.41774;False;0	25.24133;False;0	25.35363;False;0	26.58377;False;0	26.90208;False;0	27.38509;False;0	27.61681;False;0	27.57333;False;0	27.2553;False;0	26.66804;False;0	26.33204;False;0	26.63506;False;0	26.03473;False;0	25.76641;False;0	25.74963;False;0	26.95615;False;0	26.20503;False;0	26.53194;False;0	27.9327;False;0	28.5382;False;0	27.47452;False;0	27.14122;False;0	28.30443;False;0	27.22591;False;0	377	CON__Q3SX09;CON__P02070;E9PFT6;P68871;P02042;A8MUF7;F8W6P5;E9PEW8;E9PBW4;P69892;P69891;P02100	CON__Q3SX09
19.44222;True;0	19.26279;True;0	18.52606;True;0	20.72255;True;0	19.38216;True;0	19.84352;True;0	19.68804;True;0	20.3583;True;0	18.95042;True;0	18.81003;True;0	19.35138;True;0	20.02029;True;0	21.58307;False;0	19.82431;False;0	20.70683;False;0	20.64657;True;0	20.95468;False;0	21.34819;False;0	21.4916;False;0	20.28093;False;0	20.09666;True;0	21.37199;False;0	20.27616;True;0	20.48365;False;0	19.77565;True;0	19.35203;True;0	22.16935;False;0	21.50062;False;0	20.80491;False;0	22.15555;False;0	22.68258;False;0	20.85764;False;0	21.0351;False;0	20.27196;False;0	22.38211;False;0	19.41252;True;0	22.38224;False;0	4	CON__Q9Z2K1;CON__Q3ZAW8	CON__Q9Z2K1;CON__Q3ZAW8
19.77994;True;0	18.67627;True;0	19.19305;True;0	20.83084;True;0	20.9343;True;0	19.91047;True;0	22.12774;False;0	19.17719;True;0	19.35372;True;0	21.08148;True;0	20.12897;True;0	19.76443;True;0	24.92406;False;0	24.87966;False;0	24.49887;False;0	23.92506;False;0	25.00226;False;0	25.5285;False;0	25.66145;False;0	25.9404;False;0	25.72585;False;0	25.12436;False;0	25.44888;False;0	25.04527;False;0	24.63157;False;0	24.08586;False;0	23.69509;False;0	23.14818;False;0	24.50863;False;0	24.22022;False;0	24.15051;False;0	24.84599;False;0	25.58887;False;0	24.62868;False;0	24.47085;False;0	25.58187;False;0	24.75272;False;0	107	CON__Q3ZBS7	CON__Q3ZBS7
22.05053;False;0	20.67547;False;0	20.31473;False;0	20.43878;False;0	22.10169;False;0	20.02499;False;0	19.30367;False;0	21.87395;False;0	21.33058;False;0	19.96462;True;0	26.30042;False;0	20.78365;False;0	20.24191;False;0	20.28996;False;0	23.1381;False;0	23.44884;False;0	18.90165;True;0	19.51601;True;0	19.52623;True;0	19.88101;False;0	20.13571;False;0	20.22344;True;0	20.692;False;0	20.96317;False;0	21.10418;False;0	20.78397;False;0	18.68716;False;0	20.89341;False;0	20.89999;False;0	21.11312;True;0	19.44281;False;0	19.57723;True;0	20.17682;False;0	20.17141;True;0	19.57377;True;0	18.89341;False;0	21.48631;False;0	12	CON__Q5D862;Q5D862	CON__Q5D862;Q5D862	Filaggrin-2	FLG2
19.93546;False;0	20.18761;False;0	18.78579;True;0	19.94077;False;0	20.36292;False;0	19.10872;True;0	20.9129;True;0	21.82683;False;0	19.93215;False;0	20.43176;False;0	27.54481;False;0	20.11324;False;0	20.13057;False;0	21.96568;False;0	19.96627;True;0	23.42701;False;0	19.62255;False;0	19.39242;True;0	19.99842;True;0	19.74888;False;0	19.65092;True;0	20.53082;True;0	20.8804;True;0	20.40468;False;0	22.4116;False;0	18.44495;True;0	21.929;False;0	21.4761;False;0	20.75809;False;0	19.58328;True;0	21.98384;False;0	19.45472;True;0	19.45324;False;0	20.09165;True;0	19.56707;False;0	22.88157;False;0	19.94107;True;0	19	CON__Q7Z794;Q7Z794	CON__Q7Z794;Q7Z794	Keratin, type II cytoskeletal 1b	KRT77
15.23017;False;0	20.35186;False;0	20.24191;False;0	20.15783;False;0	20.553;False;0	18.82805;False;0	19.7408;False;0	22.91873;False;0	19.54402;True;0	20.85232;True;0	29.90311;False;0	22.37825;False;0	19.08488;False;0	23.23466;False;0	18.11614;False;0	20.82648;False;0	19.8338;True;0	20.51441;False;0	19.88346;False;0	15.39898;False;0	18.63587;False;0	20.22223;False;0	20.50038;False;0	21.67332;False;0	24.00196;False;0	22.31429;False;0	22.73498;False;0	19.73062;False;0	21.414;False;0	20.32987;True;0	21.76494;False;0	19.75116;True;0	20.21727;False;0	18.61267;False;0	19.55937;True;0	22.11512;False;0	20.36378;False;0	50	CON__Q86YZ3;Q86YZ3	CON__Q86YZ3;Q86YZ3	Hornerin	HRNR
19.79958;True;0	21.00024;True;0	20.69642;False;0	19.97225;False;0	20.85445;False;0	21.05986;False;0	21.44673;False;0	23.07858;False;0	21.46049;False;0	21.26505;False;0	22.43675;False;0	21.37491;False;0	21.50315;False;0	19.67837;True;0	24.42765;False;0	24.55585;False;0	20.92231;False;0	20.78588;False;0	20.75132;False;0	20.3543;True;0	20.81746;False;0	19.27938;True;0	20.59113;False;0	21.65487;False;0	23.30563;False;0	21.33549;False;0	22.6197;False;0	21.02871;False;0	19.23619;True;0	19.57644;True;0	22.5344;False;0	20.71515;False;0	21.09397;False;0	20.81691;False;0	19.39797;True;0	22.71873;False;0	21.13377;False;0	18	CON__Q9C075;Q9C075;I3L3Q6	CON__Q9C075;Q9C075;I3L3Q6	Keratin, type I cytoskeletal 23	KRT23
19.49371;True;0	20.87034;False;0	20.93352;False;0	20.25431;True;0	19.44778;True;0	19.89434;True;0	22.57561;False;0	21.35289;False;0	18.92784;True;0	20.88368;False;0	21.52593;False;0	19.53407;True;0	18.90815;True;0	17.57531;True;0	19.5819;True;0	21.50591;True;0	21.79646;False;0	20.05585;True;0	22.25759;False;0	22.02729;False;0	19.71016;True;0	21.70641;False;0	21.89315;False;0	21.58527;False;0	21.38574;False;0	20.95844;False;0	19.10816;True;0	21.47714;False;0	22.36132;False;0	20.55287;True;0	22.01859;False;0	20.52433;True;0	21.79038;False;0	21.36458;False;0	20.05242;True;0	22.68121;False;0	21.57404;False;0	8	CON__Q9TRI1;Q5T985;P19823	CON__Q9TRI1;Q5T985;P19823	Inter-alpha-trypsin inhibitor heavy chain H2	ITIH2
23.91534;False;0	23.85215;False;0	24.01112;False;0	23.54251;False;0	23.32196;False;0	23.66134;False;0	23.38574;False;0	22.92328;False;0	22.38561;False;0	23.11307;False;0	22.72342;False;0	22.78598;False;0	23.65829;False;0	23.87202;False;0	23.94449;False;0	20.38057;True;0	23.55789;False;0	23.09824;False;0	23.17854;False;0	23.69466;False;0	23.3152;False;0	22.77913;False;0	23.42355;False;0	22.59234;False;0	23.07328;False;0	24.32492;False;0	24.08448;False;0	24.59872;False;0	24.7495;False;0	24.54392;False;0	24.39198;False;0	24.59343;False;0	24.78477;False;0	23.55999;False;0	24.11323;False;0	24.76709;False;0	24.10045;False;0	97	D3DQV9;P78344;H0Y3P2;P78344-2;H0YCH5;H0YD77;E9PKF8;H0YEC5;H0YE22;H0YD99;H0YEN8;H0YDC0;H0YCF8	D3DQV9;P78344;H0Y3P2;P78344-2;H0YCH5	Eukaryotic translation initiation factor 4 gamma 2	EIF4G2
21.35826;False;0	21.55791;False;0	22.27648;False;0	21.4498;False;0	21.45538;False;0	21.40364;False;0	21.20514;False;0	20.22871;True;0	22.12912;False;0	21.9843;False;0	20.82011;False;0	21.26905;False;0	18.67059;True;0	21.89045;False;0	20.66225;True;0	20.28626;True;0	21.18634;False;0	21.28551;False;0	19.91949;True;0	20.89193;False;0	20.81722;False;0	20.95664;True;0	19.83563;True;0	21.57247;False;0	20.61098;True;0	20.7981;True;0	21.67827;False;0	18.70842;True;0	18.73327;True;0	19.11807;True;0	19.29093;True;0	20.72;False;0	20.65305;True;0	21.66271;False;0	20.94899;False;0	21.33287;False;0	21.59955;False;0	9	F6U1T9;D3YTA9;H7BYZ3;P63098	F6U1T9;D3YTA9;H7BYZ3;P63098	Calcineurin subunit B type 1	PPP3R1
25.76577;False;0	24.9781;False;0	25.75006;False;0	25.88944;False;0	25.98063;False;0	26.0436;False;0	25.37461;False;0	25.69798;False;0	25.32512;False;0	26.1467;False;0	25.90178;False;0	26.10643;False;0	24.58944;False;0	24.85567;False;0	25.50458;False;0	24.85038;False;0	25.3759;False;0	25.87289;False;0	25.03309;False;0	24.80799;False;0	24.9308;False;0	25.19824;False;0	24.78522;False;0	24.23725;False;0	24.64823;False;0	25.50434;False;0	25.31965;False;0	25.99425;False;0	25.98598;False;0	26.51899;False;0	25.74355;False;0	26.00828;False;0	25.96486;False;0	25.78639;False;0	26.6443;False;0	26.11611;False;0	25.92465;False;0	250	D3YTB1;F8W727;P62910;D3YTI8	D3YTB1;F8W727;P62910	60S ribosomal protein L32	RPL32
23.40574;False;0	23.29866;False;0	23.36693;False;0	23.50942;False;0	22.65799;False;0	22.75258;False;0	23.65938;False;0	24.227;False;0	24.27256;False;0	23.7966;False;0	24.02884;False;0	23.62956;False;0	22.26728;False;0	22.28419;False;0	22.70109;False;0	20.31427;True;0	23.41377;False;0	23.00026;False;0	22.48107;False;0	22.50923;False;0	23.20927;False;0	22.97039;False;0	23.30271;False;0	23.0481;False;0	22.58415;False;0	23.46376;False;0	22.47274;False;0	23.64933;False;0	23.21054;False;0	23.38205;False;0	23.46051;False;0	23.48714;False;0	23.80154;False;0	22.90808;False;0	23.6825;False;0	23.14602;False;0	23.08023;False;0	26	D6R938;E9PBG7;E9PF82;Q13557-8;Q13557-12;Q13557-9;Q13557-10;Q13557-5;Q13557;Q13557-3;Q13557-6;Q13557-4;Q13557-11;H0Y9J2;H0Y9C2;B7Z1Z6;Q13554-7;Q9UQM7;Q13554-4;Q9UQM7-2;Q13554-6;Q13554-3;Q13554-8;Q13554-5;Q13554-2;Q13554;H7BXS4;D6RHX9;E9PBE8;E7EQE4;H7BZC6	D6R938;E9PBG7;E9PF82;Q13557-8;Q13557-12;Q13557-9;Q13557-10;Q13557-5;Q13557;Q13557-3;Q13557-6;Q13557-4;Q13557-11;H0Y9J2	Calcium/calmodulin-dependent protein kinase type II subunit delta	CAMK2D
21.44592;False;0	21.15795;False;0	19.71707;True;0	21.21508;False;0	21.11655;False;0	20.93769;False;0	20.69558;False;0	19.97132;True;0	20.73306;False;0	21.13496;False;0	21.03543;False;0	19.06883;True;0	20.49434;False;0	20.62444;False;0	20.15421;True;0	20.42896;True;0	20.67652;True;0	20.14371;True;0	19.07946;True;0	19.29125;True;0	18.46947;True;0	20.80666;True;0	20.1994;True;0	21.11579;False;0	21.45096;False;0	21.49145;False;0	21.10961;False;0	19.67378;True;0	21.01655;True;0	20.92919;False;0	20.84307;False;0	20.65097;False;0	20.97694;False;0	20.08513;True;0	20.91896;False;0	21.01978;False;0	19.17717;True;0	16	D6RAY7;D6R9P4;P46926;D6R917;D6RB13;D6RFF8;B7Z3X4;Q8TDQ7-3;Q8TDQ7-2;Q8TDQ7;E7EVU7	D6RAY7;D6R9P4;P46926;D6R917;D6RB13;D6RFF8;B7Z3X4;Q8TDQ7-3;Q8TDQ7-2;Q8TDQ7	Glucosamine-6-phosphate isomerase;Glucosamine-6-phosphate isomerase 1;Glucosamine-6-phosphate isomerase 2	GNPDA1;GNPDA2
21.35251;False;0	21.38659;False;0	21.08984;False;0	20.97295;False;0	21.20156;False;0	20.04695;True;0	19.11657;True;0	20.16455;True;0	19.50499;True;0	19.81893;True;0	21.43731;False;0	20.76758;True;0	21.36565;False;0	21.2114;False;0	21.23113;True;0	21.03917;True;0	21.49287;False;0	21.36496;False;0	20.09978;True;0	21.47838;False;0	21.55028;False;0	21.27333;False;0	21.48178;False;0	21.84514;False;0	21.882;False;0	21.18453;False;0	21.50426;False;0	21.28014;False;0	18.0808;True;0	21.37289;False;0	21.22099;False;0	19.9604;True;0	21.12054;False;0	19.78896;True;0	21.26791;False;0	18.55416;True;0	21.30647;False;0	2	D6R9V8;Q9UKY7;D6RFH2;D6RDN0;H0Y8K3;Q9UKY7-3;Q9UKY7-2	D6R9V8;Q9UKY7;D6RFH2;D6RDN0;H0Y8K3;Q9UKY7-3;Q9UKY7-2	Protein CDV3 homolog	CDV3
24.92012;False;0	25.28542;False;0	24.80317;False;0	25.41073;False;0	24.63727;False;0	25.11032;False;0	24.92529;False;0	25.37577;False;0	24.06423;False;0	25.28426;False;0	24.8905;False;0	25.25541;False;0	24.00067;False;0	24.25285;False;0	23.44316;False;0	24.08351;False;0	24.34564;False;0	23.79471;False;0	24.94024;False;0	21.7534;False;0	20.94385;False;0	24.60569;False;0	24.91054;False;0	23.47754;False;0	24.15345;False;0	23.72151;False;0	23.72161;False;0	23.94601;False;0	23.98711;False;0	23.86872;False;0	24.17035;False;0	24.19678;False;0	23.84384;False;0	25.29681;False;0	23.60048;False;0	24.29362;False;0	24.64141;False;0	51	D6R9Z7;P15954	D6R9Z7;P15954	Cytochrome c oxidase subunit 7C, mitochondrial	COX7C
21.03019;False;0	21.32756;False;0	20.30073;False;0	20.65709;False;0	21.11019;False;0	20.74271;False;0	20.25327;False;0	21.03617;False;0	21.82823;False;0	20.87034;False;0	20.79154;False;0	20.93157;False;0	20.41607;False;0	19.41417;True;0	20.38526;True;0	21.37338;True;0	18.59602;False;0	20.28459;True;0	19.87382;True;0	20.33745;False;0	21.53269;False;0	20.87298;False;0	22.1811;False;0	21.32828;False;0	21.24249;False;0	21.29967;False;0	20.89844;False;0	21.19123;False;0	19.27121;True;0	20.50125;False;0	20.727;False;0	21.35692;False;0	20.10485;True;0	21.16312;False;0	21.34706;False;0	21.417;False;0	21.52368;False;0	9	D6RA00;Q9UHY7-2;Q9UHY7	D6RA00;Q9UHY7-2;Q9UHY7	Enolase-phosphatase E1	ENOPH1
22.81775;False;0	23.03788;False;0	22.36124;False;0	22.93503;False;0	23.21269;False;0	22.28328;False;0	22.76594;False;0	23.0622;False;0	22.82596;False;0	23.21632;False;0	22.9768;False;0	22.89813;False;0	22.02675;False;0	21.93797;False;0	21.99082;False;0	20.73905;True;0	22.40447;False;0	22.18689;False;0	22.57124;False;0	22.23468;False;0	22.1135;False;0	22.36658;False;0	22.45851;False;0	22.10926;False;0	21.07894;False;0	21.19821;False;0	21.20389;False;0	21.82244;False;0	21.70818;False;0	21.99283;False;0	20.96374;False;0	21.84686;False;0	21.79935;False;0	21.99047;False;0	22.03768;False;0	21.40935;False;0	22.04787;False;0	65	D6RIZ4;D6RA47;D6RE79;Q14728;D6R9N3	D6RIZ4;D6RA47;D6RE79;Q14728;D6R9N3	Major facilitator superfamily domain-containing protein 10	MFSD10
21.2596;False;0	21.49722;False;0	22.344;False;0	21.81593;False;0	22.23582;False;0	22.54392;False;0	22.00635;False;0	21.95557;False;0	22.10984;False;0	21.59732;False;0	22.03735;False;0	21.62894;False;0	21.72509;False;0	20.66232;False;0	22.20586;False;0	22.02295;True;0	21.52167;False;0	21.70965;False;0	22.6068;False;0	22.0819;False;0	22.50894;False;0	22.27594;False;0	22.13746;False;0	21.79951;False;0	21.59177;False;0	21.59873;False;0	21.72496;False;0	21.95419;False;0	21.40473;False;0	21.71975;False;0	21.88528;False;0	22.10201;False;0	21.73207;False;0	21.69863;False;0	21.6439;False;0	21.21146;False;0	22.48498;False;0	22	D6RA57;H0Y9X1;Q96EY4	D6RA57;H0Y9X1;Q96EY4	Translation machinery-associated protein 16	TMA16
23.0593;False;0	22.79054;False;0	22.52645;False;0	22.94694;False;0	22.18918;False;0	22.534;False;0	22.31016;False;0	22.9657;False;0	23.14541;False;0	22.60452;False;0	22.79509;False;0	22.42501;False;0	22.23199;False;0	22.12597;False;0	23.25133;False;0	21.1623;True;0	22.51985;False;0	22.39344;False;0	22.09664;False;0	22.06079;False;0	22.75301;False;0	22.71563;False;0	23.03202;False;0	22.926;False;0	23.21288;False;0	22.07326;False;0	21.94002;False;0	22.08021;False;0	22.05596;False;0	22.26885;False;0	22.57877;False;0	21.53569;False;0	21.77294;False;0	21.98339;False;0	22.17213;False;0	22.30591;False;0	22.44253;False;0	45	D6RFM0;D6RAH7;H9KV45;P62837-2;P62837;P61077;P61077-2;P61077-3;D6RAW0;D6RA11;Q9UQL0;C9J9H9;Q9Y2X8;P51668	D6RFM0;D6RAH7;H9KV45;P62837-2;P62837;P61077;P61077-2;P61077-3;D6RAW0	Ubiquitin-conjugating enzyme E2 D2;Ubiquitin-conjugating enzyme E2 D3	UBE2D2;UBE2D3
22.80519;False;0	22.07858;False;0	22.81921;False;0	22.12934;False;0	22.07038;False;0	22.48707;False;0	21.3043;False;0	21.35186;False;0	21.62899;False;0	21.58123;False;0	20.93675;False;0	21.64909;False;0	23.70883;False;0	21.84938;False;0	20.34936;True;0	20.85407;False;0	21.74139;False;0	22.83206;False;0	21.27036;False;0	21.05696;False;0	22.03329;False;0	21.26155;False;0	19.28427;True;0	21.62511;False;0	21.94849;False;0	18.93816;True;0	20.24486;True;0	21.3531;False;0	21.04574;False;0	21.90691;False;0	21.32997;False;0	21.64808;False;0	21.57473;False;0	19.211;True;0	22.08654;False;0	21.00491;False;0	20.15847;True;0	21	D6RBW1;P06730;P06730-3;P06730-2	D6RBW1;P06730;P06730-3;P06730-2	Eukaryotic translation initiation factor 4E	EIF4E
23.17877;False;0	22.66214;False;0	22.67592;False;0	22.42283;False;0	23.47507;False;0	23.40119;False;0	22.58816;False;0	23.16569;False;0	23.47445;False;0	22.45068;False;0	23.08476;False;0	22.8394;False;0	22.14439;False;0	20.74296;False;0	21.58922;True;0	24.12266;False;0	21.3309;False;0	22.31241;False;0	22.38195;False;0	19.05486;True;0	23.17963;False;0	23.07919;False;0	22.17883;False;0	23.27469;False;0	22.92015;False;0	22.42329;False;0	22.80059;False;0	22.68885;False;0	22.7131;False;0	23.72692;False;0	23.10249;False;0	22.9876;False;0	22.41388;False;0	23.33579;False;0	23.83422;False;0	22.99745;False;0	23.26213;False;0	52	D6RC52;D6RCB9;Q9NX24;J3QSY4;H0YC83	D6RC52;D6RCB9;Q9NX24;J3QSY4	H/ACA ribonucleoprotein complex subunit 2	NHP2
21.48257;False;0	21.79943;False;0	21.81135;False;0	22.28368;False;0	22.44299;False;0	21.73707;False;0	20.4039;True;0	22.65907;False;0	22.09664;False;0	20.01719;True;0	18.45226;True;0	22.7599;False;0	22.05199;False;0	21.97421;False;0	19.67879;True;0	20.15485;True;0	22.33565;False;0	22.50983;False;0	21.92343;False;0	22.19773;False;0	21.71963;False;0	21.92423;False;0	21.89423;False;0	22.04257;False;0	22.02769;False;0	22.82176;False;0	21.06625;False;0	21.48881;False;0	21.92412;False;0	20.21525;False;0	20.44836;True;0	20.31094;True;0	21.53664;False;0	21.49086;False;0	19.06383;True;0	21.01079;False;0	21.29228;True;0	10	D6RCD0;Q8NBQ5	D6RCD0;Q8NBQ5	Estradiol 17-beta-dehydrogenase 11	HSD17B11
19.15234;False;0	19.67466;False;0	19.69307;True;0	21.00161;False;0	20.95794;False;0	19.11174;False;0	19.52147;True;0	21.02613;True;0	21.45015;False;0	20.80743;False;0	20.68577;False;0	20.77833;True;0	19.18241;False;0	19.27344;True;0	21.43977;True;0	20.71311;True;0	20.97687;False;0	21.10438;False;0	19.98774;False;0	21.36848;False;0	19.97499;True;0	21.29429;False;0	20.89856;True;0	21.37273;False;0	21.57205;False;0	19.30089;True;0	19.40442;True;0	20.14768;False;0	19.95819;True;0	21.33271;False;0	19.95057;True;0	20.58077;False;0	19.4416;True;0	20.26425;True;0	21.18453;False;0	22.32606;False;0	20.09076;True;0	14	D6RD69;Q9Y6B6;D6R9R5;Q9H029;D6RDB2	D6RD69;Q9Y6B6;D6R9R5;Q9H029;D6RDB2	GTP-binding protein SAR1b	SAR1B;DKFZp434B2017
23.89032;False;0	23.9819;False;0	24.36766;False;0	23.95385;False;0	24.29775;False;0	25.12943;False;0	23.57103;False;0	23.73097;False;0	23.78107;False;0	23.30772;False;0	23.69008;False;0	23.35743;False;0	23.51461;False;0	22.91189;False;0	23.36666;False;0	21.17263;True;0	23.55964;False;0	23.39454;False;0	23.55473;False;0	23.54781;False;0	23.91251;False;0	23.22639;False;0	23.89717;False;0	23.64669;False;0	23.57865;False;0	23.96367;False;0	24.44266;False;0	23.64636;False;0	23.84785;False;0	24.5386;False;0	24.02851;False;0	24.58348;False;0	23.09978;False;0	23.83817;False;0	24.18276;False;0	23.53576;False;0	23.81568;False;0	75	D6RDG3;P20290-2;P20290;H0Y9Y1	D6RDG3;P20290-2;P20290;H0Y9Y1	Transcription factor BTF3	BTF3
19.88279;True;0	21.67116;False;0	19.12117;True;0	21.05006;False;0	20.93346;True;0	22.46725;False;0	20.72451;False;0	21.09899;False;0	22.10863;False;0	18.52364;True;0	21.0713;False;0	18.45584;True;0	20.83175;False;0	19.99325;True;0	22.34169;False;0	21.53034;True;0	19.54273;True;0	21.33549;False;0	20.22254;True;0	21.18483;False;0	20.03307;True;0	20.35921;True;0	18.80636;True;0	20.56617;True;0	20.54009;False;0	22.07192;False;0	22.85085;False;0	22.55213;False;0	22.43995;False;0	23.07468;False;0	22.40195;False;0	22.75746;False;0	22.44458;False;0	22.17255;False;0	23.15258;False;0	23.22529;False;0	21.46767;False;0	25	D6REB4;Q9H074-3;Q9H074-2;Q9H074;D6RJF2;D6RJ02;D6R9H8	D6REB4;Q9H074-3;Q9H074-2;Q9H074	Polyadenylate-binding protein-interacting protein 1	PAIP1
23.66351;False;0	23.31244;False;0	23.9771;False;0	23.68977;False;0	23.46862;False;0	23.60365;False;0	24.21275;False;0	23.77966;False;0	23.72588;False;0	24.15019;False;0	23.75573;False;0	23.79283;False;0	25.11625;False;0	24.92397;False;0	25.0897;False;0	24.32718;False;0	24.53208;False;0	24.60874;False;0	24.55877;False;0	24.51087;False;0	24.47655;False;0	24.4075;False;0	24.59041;False;0	24.31555;False;0	24.47914;False;0	24.55145;False;0	24.48056;False;0	24.67632;False;0	24.63389;False;0	23.94226;False;0	24.53214;False;0	24.86934;False;0	24.98233;False;0	24.28567;False;0	24.55292;False;0	24.60964;False;0	24.10414;False;0	134	D6RGI3;D6RER5;Q9NVA2;Q9NVA2-2;D6RDU5;H0Y961;D6RDP1;D6R9Y6;H0Y9G8	D6RGI3;D6RER5;Q9NVA2;Q9NVA2-2;D6RDU5	Septin-11	SEPT11
22.98656;False;0	23.40458;False;0	23.34055;False;0	23.57704;False;0	23.99144;False;0	23.34881;False;0	23.31962;False;0	23.17289;False;0	23.40484;False;0	23.52922;False;0	22.36335;False;0	22.92629;False;0	21.27424;False;0	20.19154;True;0	20.35764;True;0	20.98199;True;0	22.2502;False;0	19.76147;True;0	19.21103;True;0	21.77768;False;0	20.52023;True;0	21.49258;False;0	22.66095;False;0	22.07734;False;0	19.45366;True;0	19.80353;True;0	19.41346;True;0	20.57744;True;0	20.36695;True;0	19.69302;True;0	18.22288;True;0	22.21771;False;0	19.20924;True;0	20.4802;True;0	19.72168;True;0	20.33726;True;0	19.9498;True;0	22	D6RFL4;P08571;E7EVL5;D6RD81	D6RFL4;P08571	Monocyte differentiation antigen CD14;Monocyte differentiation antigen CD14, urinary form;Monocyte differentiation antigen CD14, membrane-bound form	CD14
20.99175;False;0	21.35127;False;0	19.53143;True;0	21.43995;False;0	19.52051;True;0	21.90334;False;0	21.89075;False;0	20.54533;True;0	21.78181;False;0	19.55541;True;0	21.38727;False;0	19.35802;True;0	24.46725;False;0	24.04677;False;0	20.93576;True;0	21.34658;True;0	23.42598;False;0	24.26864;False;0	21.77225;False;0	23.53908;False;0	23.73995;False;0	23.13099;False;0	25.57718;False;0	25.31948;False;0	24.84345;False;0	24.63578;False;0	25.11343;False;0	23.81744;False;0	23.44998;False;0	23.36052;False;0	23.12663;False;0	22.93875;False;0	21.92408;False;0	20.4959;False;0	23.92976;False;0	22.66943;False;0	22.9978;False;0	80	D6RGG3;Q99715-4;Q99715;Q99715-2;H0Y4P7;H0Y5N9;H0Y991	D6RGG3;Q99715-4;Q99715;Q99715-2	Collagen alpha-1(XII) chain	COL12A1
25.6047;False;0	25.47707;False;0	25.24768;False;0	25.8853;False;0	25.49811;False;0	25.7183;False;0	26.09319;False;0	25.7068;False;0	25.61046;False;0	25.56066;False;0	25.80976;False;0	25.80405;False;0	24.54887;False;0	24.91475;False;0	22.61733;False;0	23.96886;False;0	25.16434;False;0	25.29817;False;0	25.38403;False;0	24.55491;False;0	20.25142;True;0	25.38248;False;0	19.77905;True;0	24.91109;False;0	24.92778;False;0	20.1774;True;0	24.7902;False;0	25.05499;False;0	24.63201;False;0	24.67869;False;0	25.1859;False;0	24.89166;False;0	24.61717;False;0	25.54153;False;0	24.78955;False;0	25.01325;False;0	25.30907;False;0	85	D6RIE3;D6RGV5;H0UI06;P14406;D6R9C3	D6RIE3;D6RGV5;H0UI06;P14406;D6R9C3	Cytochrome c oxidase subunit 7A2, mitochondrial	COX7A2
20.98217;False;0	18.89196;True;0	21.17213;False;0	21.09957;False;0	20.91306;False;0	20.67805;False;0	20.96902;False;0	21.08486;False;0	21.10297;False;0	20.66804;False;0	18.94753;True;0	21.06428;False;0	21.15635;False;0	21.24319;False;0	19.75629;True;0	21.86606;True;0	21.35014;False;0	20.97263;True;0	21.30908;False;0	21.30936;False;0	19.32569;True;0	20.92056;False;0	20.55628;False;0	19.08166;True;0	19.27433;True;0	21.3005;False;0	21.86707;False;0	21.91426;False;0	21.32416;False;0	21.48616;False;0	21.84495;False;0	21.80833;False;0	18.99063;True;0	22.21667;False;0	21.02506;False;0	21.8081;False;0	22.27779;False;0	9	D6RH30;P19838;P19838-2	D6RH30;P19838;P19838-2	Nuclear factor NF-kappa-B p105 subunit;Nuclear factor NF-kappa-B p50 subunit	NFKB1
21.81456;False;0	21.40759;False;0	21.18792;False;0	21.29877;False;0	21.1107;False;0	20.83399;False;0	21.94514;False;0	20.56753;True;0	20.90639;False;0	21.38516;False;0	21.30391;False;0	21.476;False;0	22.24513;False;0	22.24873;False;0	22.15493;False;0	20.83192;True;0	22.08586;False;0	22.14414;False;0	22.28096;False;0	21.44182;False;0	22.03617;False;0	22.13599;False;0	21.18961;False;0	21.11921;False;0	21.93945;False;0	21.85852;False;0	21.59941;False;0	22.11;False;0	22.8211;False;0	22.26296;False;0	21.96307;False;0	22.01574;False;0	21.3849;False;0	21.39587;False;0	22.28543;False;0	21.88513;False;0	20.92383;False;0	25	E2QRH7;Q9NYP7;Q9NYP7-2;Q9NYP7-3	E2QRH7;Q9NYP7;Q9NYP7-2;Q9NYP7-3	Elongation of very long chain fatty acids protein 5	ELOVL5
23.78865;False;0	24.68233;False;0	22.63063;False;0	22.54489;False;0	23.97378;False;0	23.60196;False;0	23.64669;False;0	22.73622;False;0	25.20531;False;0	22.3393;False;0	22.64709;False;0	22.89929;False;0	23.08044;False;0	22.31177;False;0	19.82725;True;0	20.6698;True;0	20.49179;False;0	19.47232;True;0	20.14036;True;0	20.38177;True;0	20.59839;True;0	21.45899;False;0	20.40644;True;0	22.30419;False;0	22.33647;False;0	21.49282;False;0	22.4854;False;0	21.41075;False;0	20.95191;False;0	22.14781;False;0	22.03184;False;0	22.63489;False;0	20.82283;False;0	21.46668;False;0	21.59368;False;0	20.83221;False;0	22.41041;False;0	30	E2QRM6;Q9H2U2;Q9H2U2-2;D6R967;Q9H2U2-6;Q9H2U2-3;H0Y9D8;B4DFH3;D6RGV9;Q9H2U2-4;D6RAD3	E2QRM6;Q9H2U2;Q9H2U2-2;D6R967;Q9H2U2-6;Q9H2U2-3;H0Y9D8;B4DFH3	Inorganic pyrophosphatase 2, mitochondrial	PPA2
20.21003;True;0	20.39073;True;0	19.48478;True;0	18.98109;True;0	19.66315;True;0	22.52011;False;0	19.79697;True;0	21.0432;False;0	22.4443;False;0	18.76202;True;0	20.4344;True;0	20.12323;True;0	24.81519;False;0	24.92547;False;0	20.6871;True;0	22.22329;False;0	24.73185;False;0	24.38007;False;0	24.36746;False;0	24.72718;False;0	24.51761;False;0	24.56052;False;0	25.26288;False;0	25.67616;False;0	26.17672;False;0	23.21424;False;0	22.57244;False;0	22.83673;False;0	19.97295;True;0	22.72217;False;0	23.70778;False;0	21.98109;False;0	19.20581;True;0	22.98779;False;0	22.29692;False;0	20.37969;True;0	21.70045;False;0	22	E5RGX5;Q93045;Q93045-2	E5RGX5;Q93045;Q93045-2	Stathmin;Stathmin-2	STMN2
19.53862;True;0	19.38266;True;0	18.95439;True;0	18.88688;True;0	20.40987;False;0	20.20406;True;0	20.28658;False;0	20.68689;True;0	21.16036;False;0	19.0417;True;0	18.82514;True;0	20.19689;False;0	20.65106;False;0	19.44079;True;0	20.61081;True;0	21.35343;True;0	21.18295;False;0	20.28996;False;0	20.28552;True;0	20.86272;False;0	21.46224;False;0	20.47041;False;0	20.82462;False;0	20.74053;True;0	21.08693;False;0	20.77677;True;0	20.44486;False;0	20.4916;False;0	19.81982;True;0	20.80601;False;0	20.60883;False;0	20.41844;False;0	19.99217;False;0	21.0448;False;0	20.90102;False;0	19.34103;True;0	21.34863;False;0	6	E5RH41;P29084;E5RIW4	E5RH41;P29084;E5RIW4	Transcription initiation factor IIE subunit beta	GTF2E2
23.72119;False;0	23.43797;False;0	23.65567;False;0	23.49668;False;0	23.85538;False;0	24.12376;False;0	24.3656;False;0	23.24686;False;0	23.14481;False;0	23.84719;False;0	23.21696;False;0	23.88008;False;0	23.8853;False;0	24.67401;False;0	20.02481;True;0	20.5165;True;0	23.86136;False;0	24.07071;False;0	24.20568;False;0	24.0662;False;0	24.25379;False;0	24.36606;False;0	24.32279;False;0	24.69397;False;0	24.57618;False;0	23.88129;False;0	24.00779;False;0	23.68998;False;0	23.63611;False;0	23.68977;False;0	24.077;False;0	23.84374;False;0	23.81343;False;0	23.43644;False;0	23.73665;False;0	23.52049;False;0	23.074;False;0	74	E5RHG8;Q15369;R4GMY8;Q15369-2	E5RHG8;Q15369;R4GMY8;Q15369-2	Transcription elongation factor B polypeptide 1	TCEB1
20.19019;True;0	21.33898;False;0	19.33252;True;0	21.69247;False;0	22.18347;False;0	21.821;False;0	21.42291;False;0	22.19589;False;0	21.39163;False;0	22.00505;False;0	19.10952;True;0	22.011;False;0	22.20711;False;0	21.84142;False;0	20.96105;True;0	22.16989;True;0	22.54626;False;0	22.37822;False;0	21.69021;False;0	22.54208;False;0	21.86831;False;0	22.35708;False;0	21.66236;False;0	22.65117;False;0	22.04033;False;0	22.45826;False;0	21.82516;False;0	21.70502;False;0	22.58699;False;0	21.88547;False;0	21.85791;False;0	22.17127;False;0	22.74718;False;0	21.93337;False;0	22.08557;False;0	22.22841;False;0	22.704;False;0	25	E5RHT6;F8W1U7;F8VWH9;E7EV62;Q8N6T3-3;Q8N6T3;Q8N6T3-2;E5RHC5;B7Z8H8;F8VWB3;E5RHH7	E5RHT6;F8W1U7;F8VWH9;E7EV62;Q8N6T3-3;Q8N6T3;Q8N6T3-2;E5RHC5;B7Z8H8	ADP-ribosylation factor GTPase-activating protein 1	ARFGAP1
21.92713;False;0	21.39027;False;0	21.49023;False;0	20.6937;False;0	20.16349;False;0	20.67547;False;0	21.18483;False;0	21.2727;False;0	20.91925;False;0	20.43298;False;0	20.99797;False;0	20.18289;False;0	21.58893;False;0	21.18646;False;0	21.98531;False;0	21.49656;True;0	20.65307;False;0	21.17304;False;0	20.82423;False;0	21.36698;False;0	21.9746;False;0	20.98531;False;0	21.38516;False;0	21.56598;False;0	20.85742;False;0	21.42085;False;0	21.15431;False;0	21.25529;False;0	21.23392;False;0	20.26556;False;0	21.08777;False;0	21.56379;False;0	20.97659;False;0	21.43761;False;0	20.87065;False;0	20.45974;False;0	21.62689;False;0	38	E5RHX8;Q9NPA8-2;Q9NPA8	E5RHX8;Q9NPA8-2;Q9NPA8	Transcription and mRNA export factor ENY2	ENY2
23.94324;False;0	23.64812;False;0	23.98642;False;0	18.69514;True;0	23.22055;False;0	23.38588;False;0	24.19039;False;0	18.71942;True;0	21.61858;False;0	24.13061;False;0	19.54265;True;0	23.93175;False;0	23.65185;False;0	23.41635;False;0	21.79277;False;0	24.60224;False;0	19.5437;True;0	23.27042;False;0	23.89384;False;0	22.89973;False;0	19.80693;True;0	23.03835;False;0	19.52596;True;0	19.58796;True;0	22.41289;False;0	23.25839;False;0	22.44597;False;0	23.33933;False;0	19.99445;True;0	19.81024;True;0	19.21813;True;0	24.05639;False;0	23.21294;False;0	26.0118;False;0	22.62714;False;0	23.65458;False;0	20.13839;True;0	5	E5RIF2;Q9Y6D6;E5RHL7;Q9Y6D5	E5RIF2;Q9Y6D6;E5RHL7	Brefeldin A-inhibited guanine nucleotide-exchange protein 1	ARFGEF1
21.46394;False;0	21.7907;False;0	21.86333;False;0	21.41457;False;0	21.95762;False;0	22.65362;False;0	20.74074;False;0	20.91276;False;0	21.54689;False;0	20.63316;False;0	18.47104;True;0	21.69566;False;0	21.76069;False;0	21.53588;False;0	21.95116;False;0	20.88644;True;0	21.96194;False;0	21.71908;False;0	22.60286;False;0	23.20062;False;0	21.49546;False;0	23.75786;False;0	18.75257;True;0	22.78905;False;0	23.08937;False;0	22.56941;False;0	22.67706;False;0	22.83794;False;0	22.45347;False;0	22.92808;False;0	22.67263;False;0	23.10827;False;0	23.16524;False;0	23.07731;False;0	23.2369;False;0	22.60112;False;0	23.24351;False;0	53	E5RIP4;Q15043-2;Q15043-3;Q15043;E5RFZ8;E5RGA7;E5RJ40;E5RJG5;E5RFF5	E5RIP4;Q15043-2;Q15043-3;Q15043;E5RFZ8;E5RGA7;E5RJ40;E5RJG5	Zinc transporter ZIP14	SLC39A14
23.83384;False;0	24.25032;False;0	23.74047;False;0	23.78517;False;0	24.03406;False;0	24.38067;False;0	23.223;False;0	23.8798;False;0	23.97963;False;0	22.89737;False;0	23.64218;False;0	23.7454;False;0	24.63057;False;0	24.27078;False;0	20.86002;True;0	21.30746;True;0	23.76;False;0	23.73635;False;0	23.82774;False;0	23.9693;False;0	24.0634;False;0	24.31451;False;0	24.93279;False;0	25.35427;False;0	25.08554;False;0	23.89097;False;0	23.6212;False;0	23.7318;False;0	23.4711;False;0	23.6739;False;0	23.89957;False;0	23.35286;False;0	23.28249;False;0	23.53671;False;0	23.74612;False;0	23.30117;False;0	23.26456;False;0	88	E5RIW3;E5RJD8;O75347;E5RHG6;B4DT30	E5RIW3;E5RJD8;O75347;E5RHG6;B4DT30	Tubulin-specific chaperone A	TBCA
23.27952;False;0	23.10132;False;0	23.06036;False;0	22.88893;False;0	22.99241;False;0	22.69963;False;0	23.44253;False;0	23.35421;False;0	23.14787;False;0	23.28164;False;0	23.23754;False;0	23.20592;False;0	23.37425;False;0	23.49082;False;0	20.26655;True;0	20.77143;True;0	23.8374;False;0	23.8319;False;0	24.03112;False;0	23.47816;False;0	23.69147;False;0	23.48087;False;0	23.52528;False;0	23.45613;False;0	23.36132;False;0	23.75786;False;0	23.25465;False;0	23.90619;False;0	23.83865;False;0	23.86872;False;0	24.06069;False;0	23.67874;False;0	23.5852;False;0	23.99938;False;0	23.97885;False;0	23.59958;False;0	24.21712;False;0	76	E5RJ68;O00203;F5GYB0;H0YBD0;F5GWU4;Q13367;B7ZKS0	E5RJ68;O00203	AP-3 complex subunit beta-1	AP3B1
23.43632;False;0	23.15297;False;0	22.63307;False;0	23.20772;False;0	22.71383;False;0	23.24413;False;0	22.194;False;0	22.96614;False;0	23.06326;False;0	22.64656;False;0	22.51802;False;0	22.72688;False;0	22.37507;False;0	21.75996;False;0	21.01693;True;0	21.05931;True;0	22.31592;False;0	22.02662;False;0	21.96007;False;0	22.00422;False;0	22.60037;False;0	22.00453;False;0	21.06625;False;0	21.40971;False;0	20.98043;False;0	22.65999;False;0	22.28096;False;0	22.40148;False;0	21.78461;False;0	22.33058;False;0	22.08096;False;0	22.77175;False;0	22.38087;False;0	23.08187;False;0	22.70538;False;0	22.69678;False;0	23.01154;False;0	54	E5RJI7;Q9BYD1;H0YAX3	E5RJI7;Q9BYD1	39S ribosomal protein L13, mitochondrial	MRPL13
22.99835;False;0	23.45287;False;0	23.1851;False;0	23.04961;False;0	23.31216;False;0	22.23263;False;0	22.39582;False;0	22.96841;False;0	22.89962;False;0	22.27878;False;0	22.48353;False;0	23.00103;False;0	22.71733;False;0	23.30034;False;0	20.38521;True;0	20.26739;True;0	22.91446;False;0	22.77587;False;0	22.5968;False;0	23.68827;False;0	23.68014;False;0	23.40198;False;0	23.05942;False;0	23.75664;False;0	23.49972;False;0	23.28334;False;0	23.03867;False;0	23.0531;False;0	23.16618;False;0	23.08234;False;0	23.01443;False;0	23.02124;False;0	22.75322;False;0	23.04217;False;0	22.75356;False;0	23.02692;False;0	22.90786;False;0	67	E5RJR5;P63208;E5RGM3;E7ERH2;F8W8N3;P63208-2;E5RHM3;E5RGM4	E5RJR5;P63208;E5RGM3;E7ERH2;F8W8N3;P63208-2	S-phase kinase-associated protein 1	SKP1
21.62435;False;0	22.41457;False;0	21.27742;False;0	21.29384;False;0	21.23894;False;0	21.7766;False;0	21.57741;False;0	21.52974;False;0	18.80923;True;0	22.18885;False;0	21.77997;False;0	22.08628;False;0	22.2075;False;0	22.35775;False;0	20.36656;True;0	20.4814;True;0	22.26551;False;0	22.05772;False;0	21.33424;False;0	21.89123;False;0	21.64267;False;0	21.36906;False;0	22.08463;False;0	21.91834;False;0	21.62069;False;0	21.79986;False;0	22.08132;False;0	21.96709;False;0	22.07731;False;0	18.63459;True;0	21.41828;False;0	22.07946;False;0	21.83163;False;0	20.54585;False;0	21.11006;False;0	22.07186;False;0	20.58445;False;0	13	E7EM64;Q7L5N1	E7EM64;Q7L5N1	COP9 signalosome complex subunit 6	COPS6
22.28754;False;0	22.04163;False;0	21.65158;False;0	22.70426;False;0	21.56932;False;0	21.46498;False;0	21.59286;False;0	20.01349;True;0	21.22276;False;0	22.58403;False;0	21.87324;False;0	21.44753;False;0	20.09191;True;0	19.95957;True;0	20.42216;True;0	20.53277;True;0	21.65447;False;0	21.50969;False;0	19.77724;True;0	18.22477;True;0	20.19464;True;0	20.17428;True;0	21.4768;False;0	20.50598;True;0	19.61439;True;0	21.90987;False;0	21.78165;False;0	21.68076;False;0	22.35208;False;0	21.67168;False;0	22.05791;False;0	22.32951;False;0	22.69903;False;0	21.9436;False;0	21.97754;False;0	22.24138;False;0	21.30184;False;0	33	J3KNK7;H3BND4;E7EMH5;E7EPL4;H3BNZ1;Q6P996;Q86XE2;Q6P996-2;H3BNL6;Q6P474	J3KNK7;H3BND4;E7EMH5;E7EPL4;H3BNZ1;Q6P996;Q86XE2;Q6P996-2	Pyridoxal-dependent decarboxylase domain-containing protein 1	PDXDC1
24.59052;False;0	24.33538;False;0	24.21356;False;0	24.13179;False;0	24.08869;False;0	23.87324;False;0	24.2382;False;0	24.05499;False;0	24.38686;False;0	24.27782;False;0	23.56162;False;0	23.75001;False;0	24.97404;False;0	24.80976;False;0	23.97684;False;0	21.84655;False;0	25.27274;False;0	25.26574;False;0	24.70804;False;0	25.03976;False;0	25.36021;False;0	25.3475;False;0	24.78556;False;0	25.09164;False;0	25.01086;False;0	24.76532;False;0	24.61813;False;0	24.59889;False;0	24.76684;False;0	25.03402;False;0	24.43262;False;0	25.00252;False;0	24.86844;False;0	24.9898;False;0	25.01878;False;0	24.77736;False;0	25.09313;False;0	185	J3QLD9;E7EMK3;Q14254;K7EKW9	J3QLD9;E7EMK3;Q14254;K7EKW9	Flotillin-2	FLOT2
22.86944;False;0	23.00934;False;0	22.81288;False;0	23.46339;False;0	22.63684;False;0	22.14345;False;0	23.6633;False;0	23.57288;False;0	22.54814;False;0	22.59154;False;0	22.87423;False;0	23.30661;False;0	22.10434;False;0	21.79951;False;0	21.6104;True;0	21.01478;True;0	21.76911;False;0	21.476;False;0	22.22258;False;0	21.7862;False;0	22.39947;False;0	22.26902;False;0	22.20702;False;0	22.40684;False;0	22.34863;False;0	19.84627;True;0	19.93918;True;0	20.32496;True;0	20.79329;False;0	20.10034;True;0	20.84759;False;0	20.08817;True;0	19.80173;True;0	19.79322;True;0	19.09255;True;0	20.20542;True;0	21.79765;False;0	20	E7ERV9;E7EMM4;Q13510;Q13510-2;Q13510-3	E7ERV9;E7EMM4;Q13510;Q13510-2;Q13510-3	Acid ceramidase;Acid ceramidase subunit alpha;Acid ceramidase subunit beta	ASAH1
18.18768;True;0	20.28208;True;0	19.56115;True;0	20.46762;False;0	20.6643;True;0	19.96729;True;0	20.60756;False;0	21.54778;False;0	22.02086;False;0	20.11745;True;0	21.62042;False;0	22.65143;False;0	20.92499;False;0	20.70708;False;0	21.22223;False;0	21.03648;True;0	20.80994;False;0	20.7917;False;0	21.76211;False;0	21.17591;False;0	21.01767;False;0	21.54104;False;0	21.11445;False;0	21.20371;False;0	21.46149;False;0	20.82763;True;0	18.84877;True;0	18.47785;True;0	19.65701;True;0	19.71304;True;0	19.84949;True;0	19.86102;True;0	19.36868;True;0	20.83415;True;0	19.10845;True;0	18.12657;True;0	20.03698;False;0	2	E7EMW7;J3KMW7;O95071;E7ET84	E7EMW7;J3KMW7;O95071;E7ET84	E3 ubiquitin-protein ligase UBR5	UBR5
20.50137;True;0	20.77459;False;0	21.21851;False;0	19.17296;True;0	19.34698;True;0	20.50669;False;0	22.28292;False;0	20.46284;False;0	21.64143;False;0	21.39624;False;0	22.14024;False;0	21.794;False;0	22.59106;False;0	22.51077;False;0	19.83505;True;0	21.35078;True;0	22.0232;False;0	22.11207;False;0	18.63526;True;0	22.27861;False;0	22.53177;False;0	21.89419;False;0	22.38748;False;0	22.18386;False;0	21.85236;False;0	22.0124;False;0	22.6913;False;0	22.34297;False;0	22.48444;False;0	21.87849;False;0	22.26224;False;0	22.20413;False;0	23.30494;False;0	22.16414;False;0	22.07074;False;0	21.58394;False;0	21.70818;False;0	19	E7EMX7;Q9P0K7-4;Q9P0K7-3;Q9P0K7;Q9P0K7-2;D6RB25;D6RBW6;D6RB27;D6R9G4;D6RBY4;D6REL2;D6R9G6;D6RF74;D6RE17	E7EMX7;Q9P0K7-4;Q9P0K7-3;Q9P0K7;Q9P0K7-2	Ankycorbin	RAI14
22.8437;False;0	22.8678;False;0	22.80371;False;0	22.88467;False;0	23.34652;False;0	23.1294;False;0	22.21593;False;0	23.20464;False;0	23.95669;False;0	22.64375;False;0	23.2146;False;0	22.75772;False;0	23.3332;False;0	23.28093;False;0	21.41926;True;0	20.74157;True;0	23.65349;False;0	23.40406;False;0	23.71523;False;0	23.24287;False;0	23.2754;False;0	23.62176;False;0	23.65371;False;0	23.27753;False;0	23.30605;False;0	22.89831;False;0	22.29013;False;0	22.86997;False;0	22.75998;False;0	22.56934;False;0	22.72565;False;0	22.49551;False;0	22.11782;False;0	23.21424;False;0	22.89271;False;0	22.37247;False;0	23.25192;False;0	86	E7ENA9;F6Y097;Q92542-2;Q92542;Q5T205;H0Y3Z4;H0Y6T7;Q5T209	E7ENA9;F6Y097;Q92542-2;Q92542;Q5T205;H0Y3Z4;H0Y6T7	Nicastrin	NCSTN
26.92003;False;0	27.06291;False;0	26.29995;False;0	26.81078;False;0	26.4982;False;0	26.28024;False;0	27.31605;False;0	26.3175;False;0	26.2673;False;0	27.25494;False;0	26.22549;False;0	26.21656;False;0	26.04458;False;0	26.13399;False;0	24.55935;False;0	20.77631;True;0	26.02344;False;0	26.04514;False;0	25.54963;False;0	26.15744;False;0	25.9671;False;0	25.75812;False;0	26.16185;False;0	25.67982;False;0	26.13365;False;0	26.51126;False;0	26.67721;False;0	26.56141;False;0	26.55276;False;0	26.1886;False;0	26.55872;False;0	26.6799;False;0	27.17741;False;0	26.28224;False;0	26.44728;False;0	26.93977;False;0	26.00791;False;0	609	E7ENR4;P19367-4;P19367-2;P19367;P19367-3;B1AR63;B1AR62;B1AR61;P52790;Q2TB90	E7ENR4;P19367-4;P19367-2;P19367;P19367-3	Hexokinase-1	HK1
24.55256;False;0	24.38179;False;0	24.45526;False;0	24.67374;False;0	24.81841;False;0	24.37955;False;0	24.7082;False;0	24.98216;False;0	24.9415;False;0	24.80119;False;0	24.72578;False;0	24.74904;False;0	24.59639;False;0	24.6879;False;0	24.94891;False;0	20.0654;True;0	25.028;False;0	25.12747;False;0	24.32855;False;0	25.15368;False;0	24.88577;False;0	24.67007;False;0	24.78656;False;0	24.61049;False;0	24.94579;False;0	24.49173;False;0	24.60896;False;0	24.59457;False;0	24.78561;False;0	25.05821;False;0	24.43924;False;0	24.74057;False;0	24.55766;False;0	24.89804;False;0	24.80602;False;0	24.67928;False;0	24.77816;False;0	184	E7ENU4;P55265-5;P55265;P55265-4;H0YCK3;P55265-3;P55265-2	E7ENU4;P55265-5;P55265;P55265-4;H0YCK3;P55265-3;P55265-2	Double-stranded RNA-specific adenosine deaminase	ADAR
26.97989;False;0	27.14092;False;0	26.83689;False;0	26.61034;False;0	26.59221;False;0	26.51827;False;0	26.22369;False;0	26.5819;False;0	26.04885;False;0	26.56491;False;0	26.39999;False;0	26.41886;False;0	26.36045;False;0	26.36553;False;0	25.64724;False;0	25.05312;False;0	25.8883;False;0	25.82055;False;0	25.87333;False;0	25.46843;False;0	25.8458;False;0	25.56183;False;0	25.80356;False;0	25.50703;False;0	25.74801;False;0	26.88565;False;0	26.76116;False;0	26.80993;False;0	26.50844;False;0	26.25278;False;0	26.86903;False;0	26.67128;False;0	26.60964;False;0	26.27769;False;0	26.41072;False;0	26.72832;False;0	25.8715;False;0	529	E7ENZ3;P48643;B7ZAR1;E9PCA1;B4DYD8;D6RIZ7	E7ENZ3;P48643;B7ZAR1;E9PCA1;B4DYD8	T-complex protein 1 subunit epsilon	CCT5
23.9168;False;0	23.37079;False;0	23.30173;False;0	23.07938;False;0	23.19415;False;0	23.20942;False;0	23.52886;False;0	23.70662;False;0	23.24503;False;0	23.27753;False;0	23.6739;False;0	23.49875;False;0	23.77304;False;0	23.3982;False;0	22.35213;False;0	22.02538;True;0	23.9227;False;0	23.66644;False;0	24.41203;False;0	23.86127;False;0	24.18873;False;0	23.56454;False;0	23.74109;False;0	23.77616;False;0	23.47791;False;0	23.17749;False;0	23.14166;False;0	23.4968;False;0	23.57669;False;0	23.10821;False;0	23.63489;False;0	23.91871;False;0	23.44531;False;0	23.64998;False;0	23.68453;False;0	23.8189;False;0	23.31382;False;0	111	E7EP00;G5EA31;P53992;B4DZT4	E7EP00;G5EA31;P53992;B4DZT4	Protein transport protein Sec24C	SEC24C
19.49759;False;0	20.58755;True;0	19.82575;False;0	19.35332;True;0	19.73265;True;0	18.87504;True;0	19.25772;False;0	19.80217;False;0	19.84147;False;0	20.1069;True;0	20.45112;True;0	19.5976;False;0	20.08434;False;0	20.9218;False;0	20.5679;True;0	21.22704;True;0	19.93618;False;0	20.75971;False;0	18.82245;True;0	19.35503;False;0	20.24725;True;0	21.0627;True;0	19.90882;True;0	19.90389;False;0	20.90411;False;0	19.65749;True;0	19.23906;True;0	19.7291;False;0	20.2321;False;0	20.42153;True;0	19.56911;False;0	20.07038;False;0	19.35418;True;0	21.34543;False;0	21.5434;False;0	21.21756;False;0	20.05139;False;0	7	E7EPD0;O60784-4;O60784;O60784-2;B0QY02;B3KUU1;B0QY01;O60784-3;H7BYN7	E7EPD0;O60784-4;O60784;O60784-2;B0QY02;B3KUU1;B0QY01;O60784-3	Target of Myb protein 1	TOM1
26.25075;False;0	25.95447;False;0	26.16617;False;0	25.98028;False;0	25.70271;False;0	25.99953;False;0	26.39011;False;0	26.30205;False;0	26.16655;False;0	26.32927;False;0	26.18031;False;0	26.35822;False;0	27.03055;False;0	27.07989;False;0	27.2379;False;0	27.13291;False;0	27.15634;False;0	27.24536;False;0	26.97301;False;0	27.02105;False;0	26.97104;False;0	26.77266;False;0	27.27906;False;0	26.8818;False;0	26.86938;False;0	26.5932;False;0	26.33485;False;0	26.71673;False;0	26.55709;False;0	26.36691;False;0	26.45397;False;0	26.61119;False;0	26.74574;False;0	26.39426;False;0	26.29779;False;0	26.77881;False;0	26.13577;False;0	523	E7ES33;E7EPK1;Q16181-2;Q16181;G3V1Q4;H0Y3Y4;H0YFF6;F5GZE5;Q5JXL7;Q6ZU15	E7ES33;E7EPK1;Q16181-2;Q16181;G3V1Q4;H0Y3Y4;H0YFF6	Septin-7	SEPT7
23.84518;False;0	23.80104;False;0	23.19095;False;0	23.13275;False;0	23.37318;False;0	23.03773;False;0	23.9115;False;0	23.49972;False;0	24.09636;False;0	23.14841;False;0	22.71877;False;0	22.52382;False;0	22.72192;False;0	22.54042;False;0	18.9833;True;0	20.50138;True;0	22.22662;False;0	21.88263;False;0	22.40343;False;0	22.9677;False;0	22.93607;False;0	23.41416;False;0	22.25972;False;0	22.90089;False;0	23.10295;False;0	23.24657;False;0	23.27469;False;0	22.40369;False;0	22.16472;False;0	23.17953;False;0	22.29331;False;0	22.66108;False;0	22.93456;False;0	23.30855;False;0	23.09342;False;0	22.01611;False;0	24.19363;False;0	53	E7EPT4;P19404	E7EPT4;P19404	NADH dehydrogenase [ubiquinone] flavoprotein 2, mitochondrial	NDUFV2
20.21596;False;0	20.68834;False;0	20.03832;False;0	20.50057;False;0	21.15122;False;0	21.05801;False;0	20.39467;False;0	19.95021;True;0	19.96696;True;0	20.62747;False;0	19.26123;False;0	21.11495;True;0	20.09029;False;0	21.04283;True;0	20.26135;True;0	21.86851;True;0	20.80112;False;0	21.01393;False;0	20.88054;False;0	19.19204;True;0	20.07757;False;0	20.21371;False;0	19.93589;False;0	20.30413;True;0	20.6584;False;0	19.73518;False;0	20.1149;False;0	20.12371;True;0	19.31746;True;0	20.46573;False;0	19.96141;False;0	20.00744;False;0	21.18966;False;0	20.53488;False;0	20.31462;False;0	18.85919;True;0	18.778;True;0	19	I3L1K7;I3L3V4;I3L4Z6;E7EQ34;O14653-3;O14653;O14653-2	I3L1K7;I3L3V4;I3L4Z6;E7EQ34;O14653-3;O14653;O14653-2	Golgi SNAP receptor complex member 2	GOSR2
21.84648;False;0	21.21282;False;0	21.60671;False;0	21.72372;False;0	21.22005;False;0	21.30307;False;0	20.90918;False;0	20.67668;False;0	21.13971;False;0	21.14563;False;0	19.59635;True;0	21.10079;False;0	22.22517;False;0	22.02127;False;0	20.41279;True;0	20.46488;True;0	18.56267;True;0	21.44263;False;0	19.87777;True;0	21.2217;False;0	21.11579;False;0	21.36613;False;0	21.41844;False;0	21.37814;False;0	21.40499;False;0	22.11044;False;0	21.86658;False;0	21.77616;False;0	21.89082;False;0	21.55065;False;0	21.65543;False;0	21.97257;False;0	21.29894;False;0	20.91831;False;0	22.03043;False;0	21.98992;False;0	20.97634;True;0	7	E7EQ61;Q9GZZ9;E7EWE1;Q9GZZ9-2;C9JRV9;C9J5W5;C9J0F6	E7EQ61;Q9GZZ9;E7EWE1;Q9GZZ9-2;C9JRV9	Ubiquitin-like modifier-activating enzyme 5	UBA5
23.9589;False;0	23.46376;False;0	24.72203;False;0	23.91022;False;0	24.41287;False;0	24.87526;False;0	24.01793;False;0	24.29558;False;0	24.70936;False;0	24.17912;False;0	24.27092;False;0	24.60688;False;0	24.66677;False;0	24.62912;False;0	23.65009;False;0	21.04237;True;0	24.14849;False;0	24.79897;False;0	24.56174;False;0	25.13907;False;0	24.60026;False;0	25.29974;False;0	24.5969;False;0	25.24329;False;0	24.94127;False;0	24.76926;False;0	24.77238;False;0	24.18321;False;0	24.32958;False;0	24.94606;False;0	24.21704;False;0	24.43524;False;0	24.19746;False;0	24.65283;False;0	25.16154;False;0	23.6698;False;0	25.06772;False;0	124	E7EQT4;S4R3H4;Q9UKV3-5;Q9UKV3;G3V3B0;Q9UKV3-3;Q9UKV3-2;G3V3T3	E7EQT4;S4R3H4;Q9UKV3-5;Q9UKV3;G3V3B0;Q9UKV3-3;Q9UKV3-2	Apoptotic chromatin condensation inducer in the nucleus	ACIN1
24.58949;False;0	24.12621;False;0	25.4829;False;0	24.48751;False;0	25.39264;False;0	25.68595;False;0	23.91287;False;0	25.16469;False;0	24.85842;False;0	24.28623;False;0	24.57785;False;0	25.05275;False;0	24.38495;False;0	24.1699;False;0	24.96622;False;0	24.14351;False;0	24.51105;False;0	24.36426;False;0	24.96521;False;0	25.03813;False;0	25.24623;False;0	24.99322;False;0	25.44354;False;0	24.88604;False;0	25.33409;False;0	25.08331;False;0	25.50503;False;0	24.67632;False;0	24.91698;False;0	25.69112;False;0	25.09921;False;0	24.98689;False;0	24.52618;False;0	25.32732;False;0	25.19178;False;0	24.42387;False;0	25.23586;False;0	107	E7ES08;E7EQU1;O15347;E9PES6;P0C6E5	E7ES08;E7EQU1;O15347;E9PES6	High mobility group protein B3	HMGB3
23.72733;False;0	23.36159;False;0	23.51617;False;0	19.53156;True;0	22.1676;False;0	22.48439;False;0	22.54809;False;0	21.7856;False;0	22.05722;False;0	22.23225;False;0	22.48377;False;0	22.39851;False;0	23.24152;False;0	23.81039;False;0	23.31313;False;0	20.25515;True;0	23.12002;False;0	22.79166;False;0	22.85032;False;0	23.18424;False;0	23.3982;False;0	23.26599;False;0	22.75699;False;0	22.59564;False;0	23.37026;False;0	23.73635;False;0	23.24163;False;0	23.50833;False;0	22.543;False;0	23.17495;False;0	23.34989;False;0	22.9424;False;0	22.96496;False;0	23.3581;False;0	22.26508;False;0	22.889;False;0	22.65825;False;0	31	E7ERF4;P30566;P30566-2	E7ERF4;P30566;P30566-2	Adenylosuccinate lyase	ADSL
21.29047;False;0	21.56667;False;0	21.22105;False;0	20.74008;False;0	21.49517;False;0	21.4894;False;0	20.9512;False;0	21.64518;False;0	21.27645;False;0	21.3038;False;0	20.8659;False;0	21.56779;False;0	20.94785;False;0	20.91145;False;0	20.83082;False;0	20.24359;True;0	20.85749;False;0	20.67495;False;0	21.06415;False;0	21.21827;False;0	21.1379;False;0	21.12547;False;0	21.0941;False;0	20.77756;False;0	20.94528;False;0	20.95631;False;0	21.3889;False;0	21.00642;False;0	21.38722;False;0	21.52927;False;0	21.28867;False;0	21.6123;False;0	21.56523;False;0	21.35251;False;0	21.66101;False;0	21.12016;False;0	21.23011;False;0	12	E7ERK9;Q9UI10-3;Q9UI10;Q9UI10-2;H7C2L8;F8W8L6	E7ERK9;Q9UI10-3;Q9UI10;Q9UI10-2;H7C2L8;F8W8L6	Translation initiation factor eIF-2B subunit delta	EIF2B4
25.2203;False;0	24.85913;False;0	24.43129;False;0	24.30855;False;0	24.60919;False;0	24.10157;False;0	25.73805;False;0	24.21082;False;0	23.93787;False;0	24.79595;False;0	23.63389;False;0	24.02318;False;0	22.99714;False;0	22.75318;False;0	19.96042;True;0	20.97624;True;0	22.58738;False;0	22.06299;False;0	19.56683;True;0	21.33222;False;0	21.13232;False;0	21.11864;False;0	21.65106;False;0	21.61863;False;0	21.19689;False;0	23.95207;False;0	23.02972;False;0	23.5545;False;0	23.98251;False;0	21.4889;False;0	23.95251;False;0	23.09045;False;0	24.06143;False;0	22.645;False;0	21.02161;False;0	23.76284;False;0	22.98167;False;0	95	E7ES43;O95757;E9PDE8;D6RJ96	E7ES43;O95757;E9PDE8;D6RJ96	Heat shock 70 kDa protein 4L	HSPA4L
21.25384;False;0	21.06888;False;0	19.94148;True;0	19.80738;False;0	19.59382;True;0	20.49365;False;0	20.38142;False;0	20.20258;True;0	20.38701;True;0	19.88253;True;0	19.72678;True;0	19.96719;False;0	21.25534;False;0	21.49248;False;0	20.22174;True;0	22.11819;True;0	21.81976;False;0	21.68693;False;0	21.86056;False;0	21.59231;False;0	22.35566;False;0	21.22205;False;0	21.24185;False;0	21.69341;False;0	21.13684;False;0	19.73639;True;0	20.78804;False;0	21.19653;False;0	21.08239;False;0	20.87643;False;0	20.71129;False;0	20.96909;False;0	21.53578;False;0	19.94812;True;0	19.52514;True;0	21.17262;False;0	20.58866;False;0	15	H0YBP1;E7ESA6;Q05397-2;Q8IYN9;Q05397;Q05397-5;J3QT16;E5RHD8;E5RI03;B4DWJ1;E9PEI4;Q8N9D7;H0YB16;H0YBZ1;Q05397-6;H0YB99;Q05397-4;Q05397-3	H0YBP1;E7ESA6;Q05397-2;Q8IYN9;Q05397;Q05397-5;J3QT16;E5RHD8;E5RI03;B4DWJ1;E9PEI4;Q8N9D7;H0YB16;H0YBZ1;Q05397-6	Focal adhesion kinase 1	PTK2
21.06395;False;0	21.43843;False;0	20.87687;True;0	21.30569;False;0	21.78237;False;0	21.35601;False;0	21.15561;False;0	18.83491;True;0	21.41911;False;0	20.48876;False;0	20.8744;False;0	21.22735;False;0	19.73055;True;0	20.04966;False;0	20.459;True;0	20.91777;True;0	19.58471;True;0	19.24618;False;0	20.22717;False;0	20.18178;True;0	20.83252;False;0	20.32295;True;0	20.19247;True;0	20.33141;True;0	20.70084;True;0	20.12578;True;0	20.0559;False;0	19.36194;False;0	20.40582;False;0	20.89527;False;0	20.68235;False;0	21.39037;False;0	21.31241;False;0	20.7514;False;0	20.91947;False;0	20.94557;False;0	21.32493;False;0	22	E7ESL0;J3KQY1;Q9NWU5-2;Q9NWU5-3;Q9NWU5	E7ESL0;J3KQY1;Q9NWU5-2;Q9NWU5-3;Q9NWU5	39S ribosomal protein L22, mitochondrial	MRPL22
22.774;False;0	23.50397;False;0	23.40574;False;0	23.02078;False;0	22.98485;False;0	23.75124;False;0	23.39297;False;0	19.53643;True;0	22.57094;False;0	23.43974;False;0	22.96513;False;0	22.20762;False;0	20.67441;True;0	20.23129;True;0	20.3588;True;0	20.88029;True;0	19.67143;True;0	19.8417;True;0	19.19516;True;0	19.54867;True;0	20.98217;True;0	19.96432;True;0	20.14361;True;0	19.93131;True;0	19.70539;True;0	23.75287;False;0	24.23951;False;0	23.24163;False;0	23.66101;False;0	24.4491;False;0	23.49436;False;0	18.95595;True;0	24.30515;False;0	20.26315;True;0	24.54669;False;0	23.79263;False;0	25.1242;False;0	35	E7ESP4;E7EMF1;E9PB77	E7ESP4;E7EMF1;E9PB77		ITGA2
24.88516;False;0	24.7543;False;0	24.60433;False;0	24.69726;False;0	24.90935;False;0	24.42905;False;0	25.03419;False;0	24.6659;False;0	24.62422;False;0	24.58124;False;0	24.57294;False;0	24.80489;False;0	24.62528;False;0	24.03884;False;0	20.10222;True;0	20.95638;True;0	24.16584;False;0	24.24147;False;0	24.15112;False;0	23.5981;False;0	24.52773;False;0	24.24285;False;0	24.49198;False;0	23.8101;False;0	24.2027;False;0	24.10749;False;0	24.30445;False;0	24.44929;False;0	24.17942;False;0	24.31534;False;0	24.16936;False;0	24.51995;False;0	24.62717;False;0	24.911;False;0	24.59406;False;0	24.64598;False;0	24.92565;False;0	155	E7ESZ7;O95299;Q8WXC9;C9J6X0;H7C2W5;H7C1Y7;H7C2X4;Q8N1B9	E7ESZ7;O95299;Q8WXC9	NADH dehydrogenase [ubiquinone] 1 alpha subcomplex subunit 10, mitochondrial	NDUFA10
22.48183;False;0	22.05755;False;0	22.41715;False;0	22.18126;False;0	22.35775;False;0	22.6518;False;0	22.2227;False;0	22.96021;False;0	22.31061;False;0	21.93977;False;0	22.31634;False;0	22.45791;False;0	22.40307;False;0	21.3978;False;0	23.26084;False;0	23.69243;False;0	21.97246;False;0	21.99886;False;0	21.68398;False;0	22.69172;False;0	21.86117;False;0	22.51773;False;0	22.18232;False;0	22.06609;False;0	22.34819;False;0	21.68872;False;0	22.67031;False;0	22.27321;False;0	22.40114;False;0	22.4532;False;0	21.85833;False;0	22.51874;False;0	22.10377;False;0	22.26817;False;0	21.76422;False;0	21.72663;False;0	22.45786;False;0	15	E7ETB3;Q9ULA0;E7EMB6;B9ZVU2;F8WAN0;C9JBE1;E7EPX3;E5RHR3;E5RJ35;C9JRG3;C9J1E2	E7ETB3;Q9ULA0;E7EMB6;B9ZVU2;F8WAN0;C9JBE1	Aspartyl aminopeptidase	DNPEP
25.60764;False;0	25.4535;False;0	26.0829;False;0	26.0375;False;0	26.01308;False;0	25.81005;False;0	25.94974;False;0	26.08071;False;0	25.8475;False;0	25.89966;False;0	26.20176;False;0	26.01973;False;0	25.5489;False;0	25.10382;False;0	26.86609;False;0	26.70306;False;0	25.88376;False;0	25.68397;False;0	25.94118;False;0	25.37527;False;0	25.68523;False;0	25.74438;False;0	25.74514;False;0	24.86726;False;0	25.24195;False;0	26.11517;False;0	26.21784;False;0	26.25832;False;0	26.39684;False;0	26.70872;False;0	26.124;False;0	26.45452;False;0	26.0814;False;0	26.70121;False;0	26.58706;False;0	26.22312;False;0	26.10426;False;0	251	E7ETK0;P62847-2;P62847-3;P62847;P62847-4	E7ETK0;P62847-2;P62847-3;P62847;P62847-4	40S ribosomal protein S24	RPS24
22.38332;False;0	22.30652;False;0	23.35703;False;0	22.61484;False;0	23.05066;False;0	23.54451;False;0	22.73482;False;0	22.7564;False;0	23.0258;False;0	22.91486;False;0	23.11783;False;0	23.21395;False;0	22.46254;False;0	22.17057;False;0	23.56721;False;0	23.67401;False;0	22.84011;False;0	22.90483;False;0	22.46334;False;0	23.75807;False;0	23.29838;False;0	23.11401;False;0	23.1348;False;0	23.19909;False;0	23.10756;False;0	22.7094;False;0	22.33325;False;0	22.51838;False;0	22.33008;False;0	22.99217;False;0	22.03483;False;0	23.0457;False;0	22.96129;False;0	22.70746;False;0	23.34394;False;0	22.61336;False;0	22.99492;False;0	52	J3KQ96;E7ETY2;E9PHK9;Q13428-2;Q13428-8;Q13428-6;Q13428-7;Q13428;Q13428-3;Q13428-4;Q13428-5;H0YA99	J3KQ96;E7ETY2;E9PHK9;Q13428-2;Q13428-8;Q13428-6;Q13428-7;Q13428;Q13428-3;Q13428-4	Treacle protein	TCOF1
20.4234;True;0	19.38685;True;0	20.86106;False;0	19.37144;True;0	19.74453;True;0	20.07902;True;0	19.55755;True;0	19.94176;True;0	19.27172;True;0	20.41813;False;0	21.43726;False;0	18.79976;True;0	22.26026;False;0	21.57099;False;0	20.53963;True;0	20.16835;True;0	22.16779;False;0	22.08758;False;0	21.84326;False;0	21.68637;False;0	21.27549;False;0	21.75381;False;0	21.45964;False;0	21.3697;False;0	22.24345;False;0	21.56885;False;0	22.84722;False;0	21.828;False;0	21.99721;False;0	22.35213;False;0	21.94288;False;0	22.38364;False;0	22.02645;False;0	21.74472;False;0	21.99141;False;0	21.66362;False;0	22.14858;False;0	27	E7ETY7;Q8TED1	E7ETY7;Q8TED1	Glutathione peroxidase;Probable glutathione peroxidase 8	GPX8
27.77102;False;0	28.2918;False;0	28.1207;False;0	27.98022;False;0	28.34765;False;0	28.26892;False;0	27.95815;False;0	28.34117;False;0	28.67529;False;0	28.11401;False;0	28.73172;False;0	28.56551;False;0	28.45611;False;0	28.67718;False;0	25.90899;False;0	25.0757;False;0	28.16183;False;0	28.3731;False;0	28.9503;False;0	28.53527;False;0	28.42562;False;0	29.12692;False;0	28.66611;False;0	29.25237;False;0	28.92516;False;0	27.80058;False;0	27.91758;False;0	28.17446;False;0	27.71043;False;0	27.88571;False;0	28.36432;False;0	27.49595;False;0	27.88087;False;0	28.45869;False;0	27.96922;False;0	28.17503;False;0	28.11028;False;0	700	E7ETZ0;H0Y7A7;P62158;E7EMB3;Q96HY3;G3V361;M0QZ52;F8WBR5;G3V226;G3V479	E7ETZ0;H0Y7A7;P62158;E7EMB3;Q96HY3;G3V361	Calmodulin	CALM1;CALM2
24.20583;False;0	24.38021;False;0	24.24757;False;0	24.09756;False;0	24.11012;False;0	23.68378;False;0	23.95207;False;0	24.06332;False;0	24.21401;False;0	24.26327;False;0	23.59491;False;0	24.03926;False;0	22.92933;False;0	23.32649;False;0	21.58758;True;0	20.88353;True;0	23.31493;False;0	23.20887;False;0	23.41351;False;0	23.29726;False;0	23.53005;False;0	22.49509;False;0	23.31714;False;0	22.83129;False;0	23.05788;False;0	24.25234;False;0	24.1343;False;0	24.0269;False;0	24.17127;False;0	24.19475;False;0	23.97701;False;0	24.12463;False;0	24.319;False;0	23.86174;False;0	23.69678;False;0	24.00419;False;0	23.70314;False;0	97	E7ETZ4;Q9Y6E2;B5MCH7;Q75MG1;E7EMS9;B5MCE7;C9JF98;E9PFD4;F8WDX8	E7ETZ4;Q9Y6E2;B5MCH7;Q75MG1;E7EMS9;B5MCE7	Basic leucine zipper and W2 domain-containing protein 2	BZW2
26.04298;False;0	26.12928;False;0	25.74335;False;0	25.71411;False;0	25.8084;False;0	25.75233;False;0	25.24529;False;0	25.79726;False;0	25.9459;False;0	25.44307;False;0	25.36092;False;0	25.37971;False;0	25.83118;False;0	25.82583;False;0	24.21638;False;0	23.32951;False;0	25.70817;False;0	25.73387;False;0	25.51223;False;0	25.23371;False;0	25.44316;False;0	25.17862;False;0	25.77631;False;0	25.97349;False;0	26.12534;False;0	25.89097;False;0	25.48398;False;0	25.40074;False;0	25.58566;False;0	25.34885;False;0	25.72299;False;0	25.43984;False;0	25.43632;False;0	25.28641;False;0	25.45519;False;0	25.59796;False;0	25.52388;False;0	300	E7EU23;P50395;P50395-2;Q5SX87;Q5SX91;Q5SX90;Q5SX86	E7EU23;P50395;P50395-2;Q5SX87	Rab GDP dissociation inhibitor beta	GDI2
25.34059;False;0	25.1809;False;0	25.13837;False;0	25.11299;False;0	24.79119;False;0	25.14344;False;0	25.3571;False;0	25.27849;False;0	25.15356;False;0	24.84847;False;0	25.00226;False;0	25.07643;False;0	26.37194;False;0	26.44142;False;0	25.82951;False;0	26.00305;False;0	26.62017;False;0	26.35849;False;0	26.49579;False;0	26.60752;False;0	26.55953;False;0	26.51031;False;0	26.45828;False;0	26.49447;False;0	26.27656;False;0	25.60467;False;0	25.14713;False;0	25.57097;False;0	25.38611;False;0	25.20833;False;0	25.56491;False;0	25.37063;False;0	25.04702;False;0	25.50051;False;0	25.32007;False;0	25.33634;False;0	25.37342;False;0	299	E7EU96;P68400;Q8NEV1;P68400-2	E7EU96;P68400;Q8NEV1	Casein kinase II subunit alpha;Casein kinase II subunit alpha 3	CSNK2A1;CSNK2A3
24.84785;False;0	24.7688;False;0	24.06661;False;0	24.75842;False;0	24.45406;False;0	23.94646;False;0	25.64886;False;0	24.7025;False;0	24.37172;False;0	25.23301;False;0	24.26635;False;0	24.27064;False;0	24.93836;False;0	24.57421;False;0	24.11116;False;0	23.565;False;0	24.58072;False;0	24.34015;False;0	23.56419;False;0	24.01521;False;0	21.6865;False;0	24.11211;False;0	24.34699;False;0	24.37059;False;0	24.01945;False;0	21.55351;False;0	22.50208;False;0	23.01584;False;0	23.44114;False;0	22.28176;False;0	22.9356;False;0	22.9049;False;0	23.41287;False;0	22.3966;False;0	22.49109;False;0	22.68082;False;0	21.25931;False;0	105	E7EUC7;Q16851;Q16851-2;C9JVG3;C9JNZ1;C9JWG0;C9JQU9;C9JUW1;C9JTZ5;F2Z3H1;C9J6Q0;C9J3M0;F2Z3P4;F8WC70	E7EUC7;Q16851;Q16851-2;C9JVG3;C9JNZ1;C9JWG0;C9JQU9	UTP--glucose-1-phosphate uridylyltransferase	UGP2
23.83364;False;0	24.2868;False;0	24.20658;False;0	24.31264;False;0	23.84843;False;0	24.07782;False;0	23.29306;False;0	24.40432;False;0	24.0779;False;0	24.03708;False;0	23.90307;False;0	24.41925;False;0	23.94181;False;0	24.08302;False;0	24.21727;False;0	23.95553;False;0	23.98867;False;0	24.47358;False;0	24.09595;False;0	23.52504;False;0	24.7043;False;0	24.49997;False;0	24.72624;False;0	23.50978;False;0	23.86872;False;0	24.23987;False;0	24.1425;False;0	24.29838;False;0	24.46208;False;0	24.40054;False;0	24.40471;False;0	24.09852;False;0	24.18745;False;0	24.49753;False;0	23.97823;False;0	24.10165;False;0	24.66677;False;0	172	F5GYC1;E7EUE1;P28288;P28288-2;P28288-3	F5GYC1;E7EUE1;P28288;P28288-2	ATP-binding cassette sub-family D member 3	ABCD3
25.82459;False;0	26.10963;False;0	25.84929;False;0	25.95697;False;0	25.90219;False;0	25.64971;False;0	25.58812;False;0	25.9254;False;0	25.22402;False;0	25.92066;False;0	25.52175;False;0	25.47281;False;0	26.02196;False;0	25.67017;False;0	26.58319;False;0	24.98833;False;0	25.85384;False;0	25.75527;False;0	25.21922;False;0	25.87275;False;0	25.47997;False;0	24.70783;False;0	25.42586;False;0	24.87103;False;0	25.02538;False;0	26.47925;False;0	26.16666;False;0	26.30835;False;0	26.5437;False;0	26.02602;False;0	26.35468;False;0	26.58262;False;0	26.57557;False;0	25.44237;False;0	26.27994;False;0	25.9715;False;0	25.48699;False;0	362	E7EX73;E9PGM1;E7EUU4;Q04637-7;Q04637-8;Q04637-6;Q04637-5;Q04637-4;Q04637-3;Q04637;Q04637-9;C9JF13;C9J6B6;C9K073;C9J2Z7;H7C044;H7C0V6;REV__Q8NEG2-2;REV__Q8NEG2;REV__F5H7J8;REV__C9JQZ6;REV__J3KQX6	E7EX73;E9PGM1;E7EUU4;Q04637-7;Q04637-8;Q04637-6;Q04637-5;Q04637-4;Q04637-3;Q04637;Q04637-9	Eukaryotic translation initiation factor 4 gamma 1	EIF4G1
25.43562;False;0	25.3585;False;0	25.73045;False;0	25.4763;False;0	25.47219;False;0	25.21878;False;0	25.11036;False;0	25.45186;False;0	25.68918;False;0	25.1386;False;0	25.0272;False;0	25.41064;False;0	27.24961;False;0	27.32268;False;0	26.55811;False;0	27.09114;False;0	26.2174;False;0	26.30868;False;0	26.30424;False;0	27.15219;False;0	26.97191;False;0	26.51168;False;0	26.99626;False;0	27.10739;False;0	27.22389;False;0	26.35065;False;0	26.81861;False;0	26.09838;False;0	25.92554;False;0	26.27908;False;0	26.12175;False;0	26.10835;False;0	25.78047;False;0	26.13318;False;0	26.01314;False;0	25.91406;False;0	25.87537;False;0	307	E7EVA0;P27816-6;P27816;P27816-2;B9ZVR1;P27816-5;E9PGM5;P27816-4;H7C4C5;B5MEG9;H0Y2V1;F8W9U4;B4DSQ1;H7C456;P27816-7	E7EVA0;P27816-6;P27816;P27816-2;B9ZVR1;P27816-5;E9PGM5	Microtubule-associated protein;Microtubule-associated protein 4	MAP4
21.24986;False;0	20.24098;False;0	21.67629;False;0	21.01842;False;0	21.61693;False;0	21.56216;False;0	21.48099;False;0	20.49759;True;0	21.37608;False;0	20.99928;False;0	21.21318;False;0	21.57616;False;0	19.69427;True;0	21.37167;False;0	19.18334;True;0	20.29101;True;0	21.11534;False;0	21.90511;False;0	19.81112;True;0	20.43267;True;0	23.05142;False;0	21.44218;False;0	21.33309;False;0	19.19798;True;0	21.48639;True;0	19.78888;True;0	22.00717;False;0	19.86548;True;0	21.80817;False;0	21.76943;False;0	18.86264;True;0	22.28011;False;0	21.6865;False;0	21.27844;False;0	22.11394;False;0	20.99341;False;0	21.55796;False;0	15	E7EVD1;O43395;B4DSY9	E7EVD1;O43395	U4/U6 small nuclear ribonucleoprotein Prp3	PRPF3
20.98308;False;0	20.72351;False;0	20.75344;False;0	21.37194;False;0	20.99886;False;0	20.39989;False;0	21.11642;False;0	20.25241;True;0	20.80396;False;0	20.69158;False;0	20.60247;True;0	20.90859;False;0	20.90492;False;0	21.46079;False;0	20.72916;False;0	20.07774;True;0	21.50004;False;0	21.26591;False;0	21.3633;False;0	21.11737;False;0	20.28175;True;0	21.18882;False;0	20.07281;True;0	21.21122;False;0	21.31186;False;0	20.41547;True;0	20.29692;False;0	21.29221;False;0	20.92557;False;0	20.84176;False;0	20.7733;False;0	21.19087;False;0	21.05947;False;0	19.69921;True;0	21.0458;False;0	21.31413;False;0	21.24138;False;0	35	F5H583;E7EVJ5;E7EVF4;Q96F07-2;E7EWA4;Q96F07;E7EW33;H7C229	F5H583;E7EVJ5;E7EVF4;Q96F07-2;E7EWA4;Q96F07;E7EW33;H7C229	Cytoplasmic FMR1-interacting protein 2	CYFIP2
22.73979;False;0	22.26385;False;0	22.35138;False;0	21.97973;False;0	22.26922;False;0	21.61423;False;0	22.23251;False;0	22.69462;False;0	21.81644;False;0	22.34443;False;0	19.13025;True;0	21.85909;False;0	23.32937;False;0	23.51437;False;0	20.93921;True;0	21.84746;True;0	22.96934;False;0	22.67357;False;0	23.2637;False;0	22.64205;False;0	23.29221;False;0	22.26662;False;0	23.03661;False;0	22.15047;False;0	22.54682;False;0	22.51463;False;0	22.25384;False;0	22.20006;False;0	22.82875;False;0	22.09925;False;0	22.13207;False;0	22.65215;False;0	22.48057;False;0	23.0181;False;0	22.10562;False;0	22.28582;False;0	21.12881;False;0	57	G3V2E7;F8W6L3;G3V3H3;G3V5R9;E7EVH7;Q07866-8;Q07866-2;Q07866-3;Q07866;Q07866-7;Q07866-5;Q07866-10;Q07866-6;Q07866-4;Q07866-9;G5E9S8;G3V2P7;H0YJU9;H0YJL0;H0YJT3;H0YG16;A8MZ87;E9PQ02;A8MX29;H0YGB8;B4DME9;Q9NSK0;Q9NSK0-3	G3V2E7;F8W6L3;G3V3H3;G3V5R9;E7EVH7;Q07866-8;Q07866-2;Q07866-3;Q07866;Q07866-7;Q07866-5;Q07866-10;Q07866-6;Q07866-4;Q07866-9;G5E9S8	Kinesin light chain 1	KLC1
21.05841;False;0	21.32196;False;0	20.70058;False;0	21.18513;False;0	21.37109;False;0	21.05265;False;0	20.67055;False;0	20.719;False;0	21.89019;False;0	21.61518;False;0	20.91064;False;0	21.61027;False;0	19.71174;False;0	22.03772;False;0	20.4069;True;0	21.10563;True;0	22.60874;False;0	22.32751;False;0	22.24447;False;0	22.42065;False;0	20.58302;True;0	22.87299;False;0	22.39305;False;0	22.10981;False;0	21.56132;False;0	20.14552;True;0	21.34164;False;0	21.69918;False;0	22.06161;False;0	21.96585;False;0	22.21178;False;0	21.54976;False;0	21.94449;False;0	21.9789;False;0	22.42624;False;0	22.9747;False;0	22.10133;False;0	36	E7EVL4;Q9H490-2;Q9H490	E7EVL4;Q9H490-2;Q9H490	Phosphatidylinositol glycan anchor biosynthesis class U protein	PIGU
22.28692;False;0	23.29642;False;0	22.86325;False;0	22.56786;False;0	20.0778;True;0	22.86999;False;0	20.66901;True;0	22.76211;False;0	22.41183;False;0	20.08532;True;0	20.21927;True;0	22.4958;False;0	22.67172;False;0	20.18856;True;0	20.40961;True;0	21.29651;True;0	22.74092;False;0	22.89656;False;0	22.59705;False;0	22.54395;False;0	22.8648;False;0	22.26954;False;0	22.84031;False;0	22.55246;False;0	22.64234;False;0	23.25407;False;0	22.80383;False;0	22.85846;False;0	23.01901;False;0	23.19774;False;0	22.70329;False;0	22.71766;False;0	23.1437;False;0	23.33306;False;0	22.92935;False;0	22.52416;False;0	22.05175;False;0	9	G5E9P1;E7EVP7;Q14643-4;Q14643-3;Q14643-8;Q14643-7;Q14643-5;Q14643-6;Q14643-2;Q14643;REV__J3KTL3;REV__J3KSU0;REV__F5H2D6;REV__E9PFL1;REV__B4DDR8;REV__F5H5K2;REV__O75448-2;REV__O75448;REV__F5GY88	G5E9P1;E7EVP7;Q14643-4;Q14643-3;Q14643-8;Q14643-7;Q14643-5;Q14643-6;Q14643-2;Q14643	Inositol 1,4,5-trisphosphate receptor type 1	ITPR1
23.45174;False;0	23.04392;False;0	22.53614;False;0	23.23923;False;0	23.36933;False;0	22.30905;False;0	23.57254;False;0	23.38153;False;0	23.37557;False;0	23.52922;False;0	22.82221;False;0	23.44164;False;0	22.42985;False;0	22.88295;False;0	19.98566;True;0	20.20997;True;0	23.03123;False;0	22.95706;False;0	22.18849;False;0	23.00261;False;0	21.57957;False;0	22.11712;False;0	22.85645;False;0	23.3503;False;0	21.08667;False;0	22.39097;False;0	22.78632;False;0	22.9703;False;0	23.1966;False;0	22.62279;False;0	22.90566;False;0	23.16584;False;0	23.47308;False;0	21.70269;False;0	22.79475;False;0	22.93458;False;0	21.08797;False;0	79	E7EW20;Q9UM54-6;Q9UM54-5;Q9UM54-2;Q9UM54-4;Q9UM54-1;Q9UM54;Q5JVM0	E7EW20;Q9UM54-6;Q9UM54-5;Q9UM54-2;Q9UM54-4;Q9UM54-1;Q9UM54	Unconventional myosin-VI	MYO6
20.99376;False;0	20.55647;False;0	20.56365;False;0	20.66084;False;0	20.70708;False;0	21.10508;False;0	19.69507;True;0	21.34142;False;0	19.84674;True;0	20.60811;False;0	20.03925;True;0	21.19141;False;0	20.84995;False;0	20.84038;False;0	19.81146;True;0	21.78837;True;0	21.68042;False;0	21.45568;False;0	21.39921;False;0	21.76255;False;0	21.49189;False;0	21.06283;False;0	21.17152;False;0	21.05378;False;0	20.10188;False;0	20.64843;False;0	21.23456;False;0	21.17846;False;0	21.23234;False;0	21.66887;False;0	21.31457;False;0	21.12193;False;0	21.16288;False;0	21.96469;False;0	21.64522;False;0	21.32196;False;0	21.59692;False;0	15	E7EWK3;Q9H2U1-3;Q9H2U1;F5GZS0;Q9H2U1-2;H7C5F5	E7EWK3;Q9H2U1-3;Q9H2U1;F5GZS0;Q9H2U1-2	ATP-dependent RNA helicase DHX36	DHX36
21.93103;False;0	22.04444;False;0	21.07568;False;0	21.45126;False;0	21.85726;False;0	21.33538;False;0	22.54246;False;0	21.64948;False;0	22.24624;False;0	22.02837;False;0	22.57515;False;0	22.51024;False;0	21.49331;False;0	20.94156;False;0	21.15852;True;0	21.10673;True;0	21.79277;False;0	21.97512;False;0	21.58976;False;0	19.81261;True;0	19.87225;True;0	22.27031;False;0	20.454;True;0	19.64035;True;0	21.50616;False;0	20.98767;False;0	21.1031;False;0	21.91105;False;0	21.79424;False;0	22.07512;False;0	22.71862;False;0	21.53991;False;0	21.59951;False;0	21.1283;False;0	22.22568;False;0	22.00902;False;0	22.36912;False;0	17	E7EWP0;H0Y886;O43674-2;O43674	E7EWP0;H0Y886;O43674-2;O43674	NADH dehydrogenase [ubiquinone] 1 beta subcomplex subunit 5, mitochondrial	NDUFB5
21.37045;False;0	21.22835;False;0	21.56086;False;0	19.46204;True;0	20.75075;False;0	19.24085;True;0	20.98524;False;0	20.43326;True;0	19.72782;True;0	20.86658;False;0	20.58875;False;0	19.52612;True;0	19.42208;True;0	20.77282;False;0	20.5993;True;0	21.60997;True;0	18.85158;True;0	21.51562;False;0	20.98106;False;0	21.83846;False;0	21.89097;False;0	21.37172;False;0	22.09732;False;0	20.31396;False;0	21.17243;False;0	19.50975;True;0	20.52774;False;0	19.8811;True;0	20.98656;False;0	20.8723;False;0	20.59268;False;0	19.69303;True;0	21.10021;False;0	19.46823;True;0	20.78843;False;0	20.50543;False;0	18.30712;True;0	9	E9PID8;E7EWR4;P33240-2;P33240;Q9H0L4	E9PID8;E7EWR4;P33240-2;P33240;Q9H0L4	Cleavage stimulation factor subunit 2;Cleavage stimulation factor subunit 2 tau variant	CSTF2;CSTF2T
24.87544;False;0	24.38515;False;0	24.88702;False;0	24.61728;False;0	25.21286;False;0	24.52355;False;0	23.32306;False;0	24.43441;False;0	24.52844;False;0	23.37159;False;0	24.62667;False;0	25.11104;False;0	23.79293;False;0	23.59935;False;0	20.01817;True;0	19.52704;True;0	24.16607;False;0	24.11696;False;0	24.52999;False;0	24.90192;False;0	25.34935;False;0	24.71162;False;0	25.1418;False;0	25.18518;False;0	24.85861;False;0	25.32203;False;0	24.77841;False;0	24.60213;False;0	24.73965;False;0	25.1388;False;0	25.13226;False;0	24.98828;False;0	24.72744;False;0	25.3432;False;0	25.11553;False;0	24.92538;False;0	25.22251;False;0	117	E7EX17;B4DS13;P23588;F8VX11;F8W0K0;F8VSC7;F8VP89;F8VRU1;F8VYE9	E7EX17;B4DS13;P23588	Eukaryotic translation initiation factor 4B	EIF4B
23.02651;False;0	22.56546;False;0	23.10936;False;0	22.30335;False;0	22.78588;False;0	23.09825;False;0	23.20593;False;0	21.60014;False;0	22.46012;False;0	22.16512;False;0	21.5128;True;0	21.40582;False;0	19.37567;True;0	20.99659;False;0	20.21102;True;0	19.41798;True;0	20.91867;False;0	20.96732;True;0	20.10384;True;0	21.60666;False;0	19.4853;True;0	20.37114;True;0	20.76724;True;0	20.72991;False;0	21.30669;False;0	21.74645;False;0	21.89434;False;0	19.61853;True;0	21.60914;False;0	21.43827;False;0	21.68757;False;0	21.87094;False;0	21.70822;False;0	21.01502;False;0	21.45357;False;0	20.04037;True;0	22.37639;False;0	31	M0QWZ7;E7EX87;M0R2C6;Q9NP81;Q9NP81-2;M0QX29;M0R259;B4DJM9	M0QWZ7;E7EX87;M0R2C6;Q9NP81;Q9NP81-2;M0QX29;M0R259	Serine--tRNA ligase, mitochondrial	SARS2
24.46949;False;0	24.29789;False;0	23.69795;False;0	24.04735;False;0	24.25961;False;0	24.05109;False;0	24.30696;False;0	22.76828;False;0	23.10141;False;0	24.33374;False;0	24.00539;False;0	24.30124;False;0	25.52277;False;0	25.3072;False;0	25.53226;False;0	24.62506;False;0	25.28592;False;0	25.76443;False;0	25.27313;False;0	24.61751;False;0	24.74067;False;0	24.12092;False;0	25.04164;False;0	24.23316;False;0	24.24764;False;0	24.3837;False;0	24.04026;False;0	24.55104;False;0	24.71555;False;0	23.94931;False;0	24.41467;False;0	24.76603;False;0	24.8102;False;0	23.48468;False;0	24.52779;False;0	24.27384;False;0	22.69043;False;0	141	E7EX90;Q14203-3;Q14203-4;Q14203-6;Q14203;Q14203-5;Q14203-2;Q6AWB1;E7EWF7;C9JJD0;C9JKG6;E9PCY0	E7EX90;Q14203-3;Q14203-4;Q14203-6;Q14203;Q14203-5;Q14203-2	Dynactin subunit 1	DCTN1
21.59864;False;0	21.31777;False;0	20.28546;False;0	20.58215;False;0	20.39153;False;0	19.87852;False;0	20.83777;False;0	21.37156;False;0	21.67573;False;0	21.59541;False;0	21.57464;False;0	20.838;False;0	21.57815;False;0	21.14083;False;0	21.45744;False;0	20.87016;True;0	21.66982;False;0	21.69264;False;0	22.5046;False;0	21.26052;False;0	20.01245;True;0	21.73169;False;0	21.62046;False;0	21.45613;False;0	20.90257;False;0	20.80294;False;0	21.11718;False;0	19.62994;True;0	21.33451;False;0	20.17828;False;0	20.8423;False;0	20.25557;True;0	20.98071;False;0	19.14035;True;0	20.71179;False;0	20.43095;True;0	18.92998;True;0	13	E9PAM4;Q9BTU6	E9PAM4;Q9BTU6	Phosphatidylinositol 4-kinase type 2-alpha	PI4K2A
20.40821;False;0	21.34854;True;0	20.04394;False;0	20.39031;True;0	20.16435;False;0	20.66677;True;0	20.77748;False;0	19.59658;False;0	19.02067;True;0	20.84007;False;0	20.05709;False;0	20.04647;False;0	21.0959;False;0	21.14383;False;0	19.1998;True;0	20.51771;True;0	21.43369;False;0	21.21632;False;0	21.24986;False;0	21.21679;False;0	21.10463;False;0	20.66622;False;0	21.27099;False;0	20.85939;False;0	20.97848;False;0	21.15542;False;0	20.17487;False;0	20.88196;False;0	20.54971;False;0	20.48886;False;0	20.94235;False;0	20.44718;False;0	20.54915;False;0	19.70584;True;0	20.3868;False;0	19.50739;True;0	21.13025;False;0	5	E9PAU2;Q8IY67;Q8IY67-2;K7EKR9;Q8IY67-3	E9PAU2;Q8IY67;Q8IY67-2;K7EKR9;Q8IY67-3	Ribonucleoprotein PTB-binding 1	RAVER1
25.15584;False;0	25.08687;False;0	25.35656;False;0	25.08926;False;0	25.63162;False;0	25.82791;False;0	24.27696;False;0	24.86745;False;0	25.17261;False;0	24.42092;False;0	24.69216;False;0	25.01827;False;0	24.368;False;0	24.40009;False;0	22.31565;False;0	21.38923;True;0	24.5013;False;0	24.67976;False;0	24.83026;False;0	25.13848;False;0	25.09869;False;0	24.6746;False;0	24.87839;False;0	25.09487;False;0	25.62628;False;0	25.1771;False;0	25.3505;False;0	24.88255;False;0	24.99187;False;0	25.77264;False;0	25.23874;False;0	25.17074;False;0	24.87601;False;0	25.15337;False;0	25.59648;False;0	24.94646;False;0	25.20434;False;0	178	F8W0W4;H0YHX9;Q13765;Q13765-2;E9PAV3;F8VZJ2;F8VNW4;F8W1N5;F8VZ58	F8W0W4;H0YHX9;Q13765;Q13765-2;E9PAV3;F8VZJ2;F8VNW4;F8W1N5	Nascent polypeptide-associated complex subunit alpha;Nascent polypeptide-associated complex subunit alpha, muscle-specific form	NACA
25.88879;False;0	24.92606;False;0	26.20607;False;0	25.42175;False;0	26.00517;False;0	25.85937;False;0	25.99304;False;0	25.96952;False;0	26.18493;False;0	25.91385;False;0	25.50021;False;0	26.14169;False;0	26.33055;False;0	26.53341;False;0	26.56296;False;0	22.05193;True;0	26.35986;False;0	26.51703;False;0	26.76711;False;0	27.06312;False;0	26.55977;False;0	26.62324;False;0	26.83388;False;0	26.80403;False;0	27.14637;False;0	25.6924;False;0	26.17051;False;0	25.65086;False;0	25.62011;False;0	26.17402;False;0	25.60795;False;0	25.37305;False;0	25.22461;False;0	25.62934;False;0	25.48315;False;0	25.43304;False;0	26.00755;False;0	366	E9PB61;Q86V81	E9PB61;Q86V81	THO complex subunit 4	ALYREF
24.89185;False;0	24.52552;False;0	23.75073;False;0	24.24372;False;0	23.68057;False;0	23.87652;False;0	23.34557;False;0	22.72259;False;0	22.10894;False;0	23.33101;False;0	18.29951;True;0	22.89412;False;0	22.62992;False;0	22.46082;False;0	20.54672;True;0	20.59833;True;0	22.88684;False;0	23.3002;False;0	20.62703;False;0	22.27196;False;0	21.4711;False;0	22.2625;False;0	23.90757;False;0	22.91632;False;0	21.77402;False;0	25.37372;False;0	25.61411;False;0	24.5501;False;0	25.10097;False;0	24.80597;False;0	25.31015;False;0	25.20672;False;0	25.83041;False;0	25.20049;False;0	24.9736;False;0	25.56692;False;0	24.3201;False;0	89	E9PB90;P52789	E9PB90;P52789	Hexokinase;Hexokinase-2	HK2
26.33067;False;0	26.41401;False;0	26.36653;False;0	26.00404;False;0	26.46992;False;0	26.03637;False;0	26.76294;False;0	26.38184;False;0	26.76281;False;0	26.32246;False;0	26.37473;False;0	26.52977;False;0	25.81587;False;0	26.02669;False;0	25.20695;False;0	22.12761;False;0	25.60181;False;0	25.62965;False;0	25.83376;False;0	26.61414;False;0	26.50101;False;0	26.7183;False;0	26.15304;False;0	26.64746;False;0	26.68231;False;0	25.85586;False;0	26.29056;False;0	25.92947;False;0	25.8952;False;0	26.512;False;0	25.84489;False;0	25.64603;False;0	26.10605;False;0	26.0871;False;0	26.35479;False;0	25.92595;False;0	26.33332;False;0	445	E9PBJ5;P31040;D6RFM5;H0Y8X1	E9PBJ5;P31040;D6RFM5	Succinate dehydrogenase [ubiquinone] flavoprotein subunit, mitochondrial	SDHA
19.93948;False;0	20.50009;False;0	19.66579;False;0	19.81888;False;0	21.29519;False;0	20.49512;False;0	21.52071;False;0	20.89741;False;0	20.36954;False;0	21.18302;False;0	21.23403;False;0	21.13727;False;0	19.57786;True;0	19.37358;False;0	20.45345;True;0	20.55836;True;0	21.21223;False;0	20.59031;False;0	18.97662;True;0	20.97519;False;0	21.47492;False;0	20.87049;False;0	20.7666;False;0	18.97632;True;0	20.21193;False;0	20.76101;False;0	19.63222;True;0	20.70286;False;0	19.11072;True;0	21.51239;False;0	21.20979;False;0	21.17834;False;0	21.40047;False;0	22.15335;False;0	21.50286;False;0	20.52258;False;0	20.82896;False;0	9	E9PBR6;Q5SNT2-2;Q5SNT2;H0Y4R5	E9PBR6;Q5SNT2-2;Q5SNT2;H0Y4R5	Transmembrane protein 201	TMEM201
25.30769;False;0	25.45535;False;0	25.18359;False;0	25.39139;False;0	25.5122;False;0	24.91721;False;0	25.36663;False;0	25.12715;False;0	25.14129;False;0	25.05171;False;0	25.06866;False;0	25.26134;False;0	24.54262;False;0	24.47593;False;0	23.74643;False;0	21.13413;True;0	24.98945;False;0	24.74031;False;0	25.07459;False;0	25.21653;False;0	25.0984;False;0	25.12143;False;0	25.0044;False;0	24.96899;False;0	24.6818;False;0	24.55174;False;0	24.55993;False;0	24.58589;False;0	24.54292;False;0	25.02145;False;0	24.77218;False;0	24.89143;False;0	24.65671;False;0	24.97417;False;0	25.01304;False;0	24.58949;False;0	25.26159;False;0	152	E9PC15;Q53H12;E9PG39	E9PC15;Q53H12;E9PG39	Acylglycerol kinase, mitochondrial	AGK
22.79241;False;0	22.85647;False;0	23.62667;False;0	23.40963;False;0	22.90248;False;0	23.01618;False;0	23.29908;False;0	22.96823;False;0	23.17933;False;0	23.60467;False;0	23.00852;False;0	23.68303;False;0	23.44417;False;0	24.41867;False;0	21.94683;True;0	20.69177;True;0	23.96921;False;0	24.28799;False;0	24.14709;False;0	24.0029;False;0	22.92778;False;0	23.92931;False;0	23.30563;False;0	24.35984;False;0	24.09458;False;0	23.80085;False;0	23.37053;False;0	23.83692;False;0	23.45601;False;0	23.7265;False;0	23.75001;False;0	23.43288;False;0	23.88054;False;0	24.31071;False;0	23.74858;False;0	23.80203;False;0	22.54936;False;0	59	E9PC52;Q16576;Q16576-2;Q5JP01;Q5JP02;H0YF10;C9J7L0;H0YEU5;B4DRT0;H0YCT5;H0YDK2	E9PC52;Q16576;Q16576-2;Q5JP01	Histone-binding protein RBBP7	RBBP7
20.07744;True;0	20.98371;False;0	21.06973;False;0	21.69366;False;0	21.18023;False;0	21.06289;False;0	21.12962;False;0	20.96818;False;0	21.34938;False;0	21.13583;False;0	21.26768;False;0	20.85056;False;0	21.08408;False;0	20.68055;False;0	20.2145;True;0	20.17759;True;0	20.92984;False;0	20.92933;False;0	20.97449;False;0	20.8602;True;0	20.68312;False;0	20.7455;False;0	20.89711;False;0	21.17139;False;0	19.59954;True;0	21.32619;False;0	21.12338;False;0	20.74813;False;0	21.44081;False;0	22.00165;False;0	21.21709;False;0	21.52066;False;0	22.00381;False;0	20.72233;True;0	21.58091;False;0	21.8595;False;0	21.84548;False;0	14	E9PC74;Q13144;C9JRD9;H7C2X0	E9PC74;Q13144;C9JRD9	Translation initiation factor eIF-2B subunit epsilon	EIF2B5
23.88148;False;0	23.73748;False;0	24.41177;False;0	24.61538;False;0	25.11969;False;0	23.26499;False;0	24.43816;False;0	24.84508;False;0	25.27306;False;0	24.60184;False;0	23.75583;False;0	23.7962;False;0	22.24232;False;0	22.98602;False;0	20.38792;True;0	21.08069;True;0	21.79875;False;0	22.83329;False;0	21.64214;False;0	22.22853;False;0	22.64324;False;0	21.20425;False;0	22.09007;False;0	22.22541;False;0	21.37454;False;0	21.64606;False;0	21.90298;False;0	22.03255;False;0	22.29471;False;0	21.76523;False;0	21.52239;False;0	20.73462;True;0	21.85388;False;0	21.87965;False;0	22.29505;False;0	22.001;False;0	21.08239;False;0	22	E9PCT3;P51636-2;P51636;P51636-3	E9PCT3;P51636-2;P51636;P51636-3	Caveolin;Caveolin-2	CAV2
22.81577;False;0	23.07694;False;0	24.23316;False;0	23.88707;False;0	23.17063;False;0	23.78766;False;0	22.53578;False;0	22.70181;False;0	20.70354;False;0	22.2496;False;0	22.71205;False;0	22.91159;False;0	25.80243;False;0	26.41217;False;0	25.15638;False;0	23.34854;False;0	25.95;False;0	26.27331;False;0	24.64592;False;0	25.3695;False;0	24.96257;False;0	25.16258;False;0	25.05238;False;0	25.00325;False;0	25.32344;False;0	24.14196;False;0	23.92343;False;0	24.20023;False;0	25.40532;False;0	24.12873;False;0	24.21045;False;0	24.39074;False;0	24.10534;False;0	21.78676;False;0	23.58486;False;0	22.83407;False;0	21.80577;False;0	89	E9PD53;Q9NTJ3;Q9NTJ3-2;C9JR83;C9J578;C9JVD8;C9J9E4	E9PD53;Q9NTJ3;Q9NTJ3-2	Structural maintenance of chromosomes protein;Structural maintenance of chromosomes protein 4	SMC4
21.08932;False;0	22.09751;False;0	22.86699;False;0	20.88881;False;0	18.69781;True;0	22.04494;False;0	21.55093;False;0	20.54019;False;0	21.14395;False;0	21.83584;False;0	20.87395;False;0	19.75784;True;0	25.6062;False;0	26.09959;False;0	23.55789;False;0	22.40538;False;0	23.62277;False;0	24.07088;False;0	23.68517;False;0	23.74878;False;0	22.20344;False;0	24.25328;False;0	23.3868;False;0	24.13124;False;0	24.53683;False;0	23.44278;False;0	23.05325;False;0	23.84412;False;0	23.45337;False;0	21.34641;False;0	23.68464;False;0	22.43891;False;0	21.07209;False;0	21.07618;True;0	21.7913;False;0	20.7032;False;0	20.3656;False;0	55	E9PD78;P23921;E9PL69;F5H861;E9PP77;H0YCY7	E9PD78;P23921;E9PL69;F5H861	Ribonucleoside-diphosphate reductase large subunit	RRM1
20.68346;False;0	19.65519;True;0	19.93731;True;0	19.02024;True;0	20.47388;False;0	19.888;False;0	21.48424;False;0	20.76466;False;0	19.60989;True;0	21.16803;False;0	21.10674;False;0	20.81831;False;0	19.88132;True;0	20.17953;True;0	21.68267;True;0	20.1781;True;0	20.52389;True;0	19.78632;True;0	19.84718;True;0	21.45261;True;0	20.98623;True;0	19.04167;True;0	20.06794;True;0	19.2668;True;0	19.96421;True;0	21.21679;False;0	22.31758;False;0	21.08265;False;0	22.14411;False;0	22.5574;False;0	21.57265;False;0	22.02317;False;0	21.65988;False;0	21.52425;False;0	22.34927;False;0	21.30307;False;0	22.56409;False;0	15	E9PDM3;P31641;C9JPV1;F8WF95;P31641-2	E9PDM3;P31641;C9JPV1;F8WF95;P31641-2	Sodium- and chloride-dependent taurine transporter;Transporter	SLC6A6
22.91843;False;0	22.46884;False;0	22.35587;False;0	22.31708;False;0	22.26857;False;0	22.61378;False;0	22.66186;False;0	21.61903;False;0	21.36453;False;0	21.93319;False;0	22.13931;False;0	19.85607;True;0	19.23813;True;0	19.33473;True;0	21.50424;True;0	20.52543;True;0	21.9649;False;0	21.99034;False;0	22.68757;False;0	21.38073;False;0	21.68641;False;0	22.06112;False;0	21.73946;False;0	21.97169;False;0	20.44324;True;0	21.85696;False;0	21.5898;False;0	22.21101;False;0	21.8685;False;0	21.93855;False;0	22.06247;False;0	22.05139;False;0	22.30719;False;0	21.96007;False;0	22.07127;False;0	21.61239;False;0	21.54279;False;0	9	E9PE17;I3L0E3;Q9Y2R5	E9PE17;I3L0E3;Q9Y2R5	28S ribosomal protein S17, mitochondrial	MRPS17;hCG_1984214
26.67855;False;0	26.40537;False;0	25.85614;False;0	26.47163;False;0	26.5349;False;0	25.96693;False;0	26.83352;False;0	25.35683;False;0	27.01425;False;0	26.20226;False;0	25.92232;False;0	26.35723;False;0	25.20307;False;0	25.25097;False;0	20.94635;False;0	20.80932;True;0	25.33453;False;0	25.34249;False;0	25.37971;False;0	25.43756;False;0	25.53674;False;0	25.64408;False;0	25.58666;False;0	25.60995;False;0	25.46588;False;0	24.28171;False;0	24.87802;False;0	24.40996;False;0	23.93993;False;0	25.0344;False;0	24.28023;False;0	24.48947;False;0	24.49039;False;0	24.8458;False;0	24.85629;False;0	24.13305;False;0	25.04502;False;0	187	E9PEE8;P18564;C9JA97	E9PEE8;P18564;C9JA97	Integrin beta;Integrin beta-6	ITGB6
23.93814;False;0	24.40646;False;0	24.05664;False;0	24.12943;False;0	23.95802;False;0	23.60648;False;0	24.20038;False;0	24.35931;False;0	24.71644;False;0	23.83355;False;0	23.3098;False;0	23.45526;False;0	22.95136;False;0	23.03554;False;0	23.47135;False;0	20.66245;True;0	23.09317;False;0	22.58445;False;0	22.59053;False;0	23.9904;False;0	24.17333;False;0	23.96825;False;0	23.73283;False;0	23.55625;False;0	23.72099;False;0	22.51114;False;0	22.29939;False;0	22.59591;False;0	22.41408;False;0	22.5736;False;0	21.74275;False;0	22.35054;False;0	22.77581;False;0	23.47667;False;0	22.29684;False;0	22.34432;False;0	23.61437;False;0	62	E9PEJ4;P10515;H0YDD4;F5H7M3	E9PEJ4;P10515;H0YDD4;F5H7M3	Acetyltransferase component of pyruvate dehydrogenase complex;Dihydrolipoyllysine-residue acetyltransferase component of pyruvate dehydrogenase complex, mitochondrial	DLAT
21.40307;False;0	22.65962;False;0	24.06052;False;0	19.74792;True;0	18.79656;True;0	23.01637;False;0	24.32217;False;0	25.56451;False;0	25.16825;False;0	19.61362;True;0	24.53267;False;0	25.0912;False;0	26.5346;False;0	26.42944;False;0	26.03053;False;0	25.52993;False;0	26.34878;False;0	26.31647;False;0	25.73554;False;0	26.5603;False;0	26.45726;False;0	27.05009;False;0	26.85127;False;0	26.91445;False;0	27.29079;False;0	20.66713;True;0	24.52576;False;0	20.71262;True;0	20.77076;True;0	25.69689;False;0	20.2291;True;0	20.54926;True;0	20.24355;True;0	19.89896;True;0	19.79459;True;0	24.63334;False;0	25.3379;False;0	43	H0YCT6;E9PEM0;Q9NR80-3;Q9NR80-4;Q9NR80	H0YCT6;E9PEM0;Q9NR80-3;Q9NR80-4;Q9NR80	Rho guanine nucleotide exchange factor 4	ARHGEF4
23.37212;False;0	23.00251;False;0	23.38377;False;0	23.53694;False;0	23.2946;False;0	23.39872;False;0	23.27242;False;0	23.12406;False;0	22.7131;False;0	23.88241;False;0	23.53671;False;0	23.64691;False;0	23.02188;False;0	23.53433;False;0	20.06501;True;0	20.66125;True;0	23.47581;False;0	23.22494;False;0	22.90371;False;0	23.15613;False;0	22.57584;False;0	23.01325;False;0	23.32306;False;0	22.52695;False;0	21.99103;False;0	22.78075;False;0	22.2044;False;0	23.64724;False;0	23.44215;False;0	22.9627;False;0	23.10765;False;0	22.8769;False;0	23.55859;False;0	21.99893;False;0	22.87819;False;0	23.53919;False;0	22.23515;False;0	71	E9PEN8;Q9UIA9;E7ESC6;H0YBE1;E5RIW1;Q9H2T7	E9PEN8;Q9UIA9;E7ESC6	Exportin-7	XPO7
22.45345;False;0	20.48709;False;0	22.16592;False;0	20.58801;True;0	19.69693;True;0	20.3888;False;0	19.77472;True;0	20.65636;True;0	19.48496;True;0	19.75068;True;0	19.02198;True;0	19.80204;True;0	23.48038;False;0	22.78449;False;0	20.91393;True;0	21.63443;True;0	23.15165;False;0	23.28799;False;0	22.5464;False;0	23.33388;False;0	23.28602;False;0	23.51304;False;0	22.32306;False;0	23.25018;False;0	23.03703;False;0	23.47023;False;0	24.4346;False;0	23.57946;False;0	23.08758;False;0	24.24561;False;0	23.55637;False;0	24.71764;False;0	24.31734;False;0	25.31672;False;0	24.34211;False;0	23.9237;False;0	24.93306;False;0	72	E9PEP6;O14786;E7EX60;Q5T7F0;Q5T7F1;O14786-2;Q5JWQ6;Q5JWQ2;H0Y4A0;Q5JWQ4	E9PEP6;O14786;E7EX60;Q5T7F0;Q5T7F1;O14786-2;Q5JWQ6	Neuropilin-1	NRP1
21.07809;False;0	21.99137;False;0	21.29362;False;0	21.82831;False;0	21.63041;False;0	20.31473;False;0	20.53479;False;0	20.00525;False;0	21.19839;False;0	21.09578;False;0	21.64843;False;0	20.94978;False;0	19.86189;True;0	19.27014;True;0	19.30878;True;0	21.25681;True;0	19.68298;False;0	19.85123;True;0	20.0952;False;0	19.90987;True;0	21.48866;False;0	21.00758;False;0	21.06296;False;0	21.32723;False;0	20.45954;False;0	21.21258;False;0	22.02979;False;0	20.68748;False;0	21.04414;False;0	22.19991;False;0	19.72345;True;0	21.24777;False;0	21.38337;False;0	21.44329;False;0	20.21288;False;0	20.92709;False;0	21.10796;False;0	17	H7C0V9;E9PEV0;E9PG40;P05067-10;P05067-3;P05067-4;P05067-5;P05067-6;P05067-7;P05067-11;P05067-8;P05067-9;P05067;P05067-2;H7C104	H7C0V9;E9PEV0;E9PG40;P05067-10;P05067-3;P05067-4;P05067-5;P05067-6;P05067-7;P05067-11;P05067-8;P05067-9;P05067;P05067-2	Amyloid beta A4 protein;N-APP;Soluble APP-alpha;Soluble APP-beta;C99;Beta-amyloid protein 42;Beta-amyloid protein 40;C83;P3(42);P3(40);C80;Gamma-secretase C-terminal fragment 59;Gamma-secretase C-terminal fragment 57;Gamma-secretase C-terminal fragment 50;C31	APP
23.71754;False;0	23.2025;False;0	23.74355;False;0	23.72495;False;0	23.9136;False;0	23.57473;False;0	23.7381;False;0	23.98546;False;0	23.66785;False;0	24.01631;False;0	23.78826;False;0	24.22185;False;0	23.27739;False;0	23.06311;False;0	19.37017;True;0	21.51374;True;0	23.07263;False;0	23.27056;False;0	23.79907;False;0	23.73851;False;0	23.67368;False;0	23.9358;False;0	23.62255;False;0	23.35716;False;0	23.55497;False;0	22.86193;False;0	23.68539;False;0	23.72265;False;0	23.65578;False;0	24.19641;False;0	23.80134;False;0	23.65753;False;0	24.31652;False;0	24.3571;False;0	23.92976;False;0	23.9812;False;0	24.5047;False;0	80	E9PF19;Q9Y4P3;C9JVF0;F8WCR3;F8WDI9	E9PF19;Q9Y4P3	Transducin beta-like protein 2	TBL2
22.08472;False;0	21.55553;False;0	21.9268;False;0	22.49487;False;0	22.35485;False;0	22.06651;False;0	22.63905;False;0	21.93711;False;0	21.83946;False;0	22.28187;False;0	22.2146;False;0	22.57771;False;0	22.10559;False;0	21.92466;False;0	21.22196;True;0	20.58869;True;0	21.5644;False;0	21.82838;False;0	21.99227;False;0	21.65373;False;0	21.95262;False;0	22.29922;False;0	21.3014;False;0	21.89726;False;0	21.841;False;0	22.6443;False;0	22.26757;False;0	22.63057;False;0	18.68002;True;0	22.37186;False;0	22.56086;False;0	19.80638;True;0	22.51617;False;0	22.52626;False;0	21.95362;False;0	22.3693;False;0	22.45749;False;0	19	H0Y621;H7BXI5;H0Y5K5;E9PFA8;Q9Y282;Q9Y282-3;Q9Y282-2;H0Y802;H0Y6Z0	H0Y621;H7BXI5;H0Y5K5;E9PFA8;Q9Y282;Q9Y282-3;Q9Y282-2	Endoplasmic reticulum-Golgi intermediate compartment protein 3	ERGIC3
22.28715;False;0	22.65674;False;0	23.06265;False;0	22.76949;False;0	22.63556;False;0	22.41044;False;0	21.99817;False;0	21.98291;False;0	22.78151;False;0	22.41656;False;0	22.57914;False;0	22.35146;False;0	22.6445;False;0	22.36402;False;0	19.94979;True;0	21.18501;True;0	22.84305;False;0	22.98169;False;0	22.80609;False;0	22.44786;False;0	22.35515;False;0	22.54354;False;0	22.53034;False;0	21.72267;False;0	21.82089;False;0	22.31094;False;0	21.94664;False;0	22.75819;False;0	22.39194;False;0	22.56034;False;0	22.12282;False;0	22.29174;False;0	22.00782;False;0	21.6888;False;0	22.10342;False;0	22.45395;False;0	22.5711;False;0	53	E9PFH4;Q9Y5L0-3;Q9Y5L0;C9J7E5;Q9Y5L0-5;Q9Y5L0-1	E9PFH4;Q9Y5L0-3;Q9Y5L0;C9J7E5;Q9Y5L0-5;Q9Y5L0-1	Transportin-3	TNPO3
19.00536;True;0	19.76686;False;0	18.8243;True;0	21.12168;False;0	19.39462;True;0	19.78435;True;0	19.69595;True;0	20.56898;True;0	19.63871;True;0	20.04529;True;0	19.88609;True;0	20.16295;True;0	21.94949;False;0	22.50618;False;0	21.26711;False;0	21.54482;True;0	22.22341;False;0	23.05381;False;0	22.06204;False;0	22.62896;False;0	22.60901;False;0	22.798;False;0	21.56616;False;0	22.30997;False;0	22.20854;False;0	21.24922;False;0	21.19069;False;0	21.17536;False;0	21.71003;False;0	21.25055;False;0	21.08596;False;0	21.17615;False;0	21.57616;False;0	21.10348;False;0	20.69566;False;0	21.61854;False;0	20.29412;False;0	10	E9PGF6;E9PFQ4;Q86SQ0-2;Q86SQ0-3;Q86SQ0;G5E9V3	E9PGF6;E9PFQ4;Q86SQ0-2;Q86SQ0-3;Q86SQ0;G5E9V3	Pleckstrin homology-like domain family B member 2	PHLDB2
21.00347;False;0	20.59278;True;0	19.98621;False;0	20.95591;True;0	19.49367;True;0	20.20431;False;0	19.94906;False;0	20.15906;False;0	19.31015;False;0	20.33963;False;0	18.26616;True;0	20.40966;False;0	20.41586;False;0	20.99914;False;0	19.99872;True;0	20.79675;True;0	20.8848;False;0	21.08848;False;0	20.14607;False;0	20.55759;False;0	20.58426;False;0	21.31141;False;0	19.95106;True;0	20.25292;False;0	20.75963;False;0	20.6522;False;0	20.11337;False;0	20.43979;False;0	21.05451;False;0	20.56467;False;0	20.65613;False;0	20.60675;False;0	21.04973;False;0	19.015;True;0	20.46314;False;0	21.30986;False;0	20.2876;False;0	18	E9PFR3;Q14738-3;Q14738-2;Q14738;H0Y8C4	E9PFR3;Q14738-3;Q14738-2;Q14738;H0Y8C4	Serine/threonine-protein phosphatase 2A 56 kDa regulatory subunit delta isoform	PPP2R5D
23.73014;False;0	23.74817;False;0	23.55941;False;0	23.5418;False;0	23.24779;False;0	23.33074;False;0	23.97692;False;0	23.97176;False;0	23.64592;False;0	23.90949;False;0	24.66508;False;0	24.00907;False;0	24.25976;False;0	24.44607;False;0	23.74294;False;0	21.35681;True;0	24.63699;False;0	24.79064;False;0	24.76304;False;0	24.47741;False;0	24.32162;False;0	24.65589;False;0	24.39218;False;0	24.58669;False;0	23.96049;False;0	24.04168;False;0	24.37312;False;0	24.67072;False;0	24.61077;False;0	24.60958;False;0	24.79069;False;0	24.14445;False;0	24.89342;False;0	24.42053;False;0	24.176;False;0	24.72489;False;0	24.16477;False;0	118	E9PFW3;Q96CW1-2;Q96CW1;C9JJ47;H7C4C3;C9JTK4;C9JGT8;C9JJD3;C9JPV8	E9PFW3;Q96CW1-2;Q96CW1	AP-2 complex subunit mu	AP2M1
24.69434;False;0	24.78781;False;0	24.45105;False;0	24.40471;False;0	24.29137;False;0	24.32306;False;0	24.81866;False;0	24.06587;False;0	23.73066;False;0	24.57364;False;0	23.74242;False;0	23.50845;False;0	25.42688;False;0	25.16292;False;0	22.45269;False;0	22.32844;False;0	24.74627;False;0	24.98207;False;0	24.7156;False;0	24.5697;False;0	24.51623;False;0	24.03305;False;0	24.56715;False;0	24.77856;False;0	24.64746;False;0	24.28588;False;0	23.53184;False;0	24.06291;False;0	23.95509;False;0	23.47098;False;0	23.83384;False;0	23.50773;False;0	23.98085;False;0	23.37809;False;0	23.37318;False;0	23.692;False;0	23.44771;False;0	171	E9PGT1;Q15631;H7C1D4;Q15631-2	E9PGT1;Q15631;H7C1D4	Translin	TSN
21.39587;False;0	21.53953;False;0	20.52334;False;0	22.30591;False;0	21.37608;False;0	21.32718;False;0	21.7647;False;0	21.38627;False;0	22.16417;False;0	22.32009;False;0	21.63733;False;0	21.88439;False;0	21.82058;False;0	22.58456;False;0	20.58473;True;0	21.70679;False;0	18.31593;True;0	22.27162;False;0	21.66843;False;0	21.6435;False;0	22.04023;False;0	22.1403;False;0	21.83538;False;0	22.96972;False;0	21.35821;False;0	21.3811;False;0	20.16938;False;0	20.82726;False;0	19.39157;True;0	19.59258;True;0	21.17713;False;0	20.5242;False;0	19.10456;True;0	21.14009;False;0	21.08044;False;0	21.97137;False;0	20.1756;False;0	15	E9PGT3;Q15418-3;E9PRI4;Q15418;Q15418-2;E9PMM7;B7Z3B5;F2Z2J1;Q15349;Q15349-3;Q15349-2;E9PAN7;Q5SVM6	E9PGT3;Q15418-3;E9PRI4;Q15418;Q15418-2;E9PMM7	Ribosomal protein S6 kinase;Ribosomal protein S6 kinase alpha-1	RPS6KA1
22.63363;False;0	21.60268;False;0	20.73032;False;0	20.90065;False;0	20.88926;False;0	20.52181;False;0	21.49668;False;0	21.15032;True;0	20.40503;True;0	21.11636;False;0	20.78804;False;0	20.9167;False;0	22.85167;False;0	22.47828;False;0	21.04498;True;0	20.78511;True;0	21.80029;False;0	20.91831;False;0	21.4715;False;0	21.13577;False;0	19.78553;True;0	19.40035;True;0	21.6105;False;0	21.14177;False;0	21.65818;False;0	21.06815;False;0	20.37337;False;0	20.26697;True;0	19.95678;True;0	20.01045;False;0	20.1601;True;0	20.41648;False;0	20.37295;False;0	19.02263;True;0	20.86612;False;0	21.2454;False;0	21.83927;False;0	9	E9PGT6;Q99627-2;Q99627;H7C3S9;B8ZZP3	E9PGT6;Q99627-2;Q99627;H7C3S9;B8ZZP3	COP9 signalosome complex subunit 8	COPS8
24.77771;False;0	24.6872;False;0	24.64779;False;0	24.46619;False;0	24.78332;False;0	24.56261;False;0	25.15449;False;0	24.43224;False;0	24.60885;False;0	24.8624;False;0	24.74366;False;0	24.87183;False;0	23.63112;False;0	23.80813;False;0	22.31507;False;0	22.16343;False;0	23.56011;False;0	23.66177;False;0	24.09989;False;0	23.43568;False;0	23.59628;False;0	23.888;False;0	23.53041;False;0	23.10912;False;0	23.43835;False;0	23.56477;False;0	23.95403;False;0	24.08902;False;0	24.19475;False;0	24.4883;False;0	24.17646;False;0	24.02817;False;0	24.31299;False;0	24.27831;False;0	24.18139;False;0	24.2451;False;0	24.33436;False;0	107	E9PH64;Q9Y6M9;E7EWZ0;E9PF49	E9PH64;Q9Y6M9;E7EWZ0;E9PF49	NADH dehydrogenase [ubiquinone] 1 beta subcomplex subunit 9	NDUFB9
20.94185;False;0	21.27623;False;0	20.80853;False;0	19.99076;True;0	21.51191;False;0	19.8057;True;0	20.00017;False;0	20.87703;False;0	20.21886;True;0	20.66512;True;0	20.50562;False;0	20.69642;False;0	19.76255;True;0	20.62185;True;0	20.18487;True;0	20.33035;True;0	21.0442;False;0	20.34312;True;0	19.14865;True;0	18.86191;True;0	21.77279;True;0	21.43074;True;0	20.5147;False;0	20.05494;True;0	19.07866;True;0	20.91271;True;0	21.14861;False;0	20.14861;True;0	21.06546;False;0	20.23935;False;0	20.91218;False;0	21.3048;False;0	21.05643;False;0	21.43069;False;0	21.86906;False;0	21.4154;False;0	20.23616;True;0	7	E9PH70;Q9ULH0-3;Q9ULH0-2;Q9ULH0-4;Q9ULH0;H0Y8E4	E9PH70;Q9ULH0-3;Q9ULH0-2;Q9ULH0-4;Q9ULH0;H0Y8E4	Kinase D-interacting substrate of 220 kDa	KIDINS220
21.69757;False;0	18.61645;True;0	21.38332;False;0	21.40816;False;0	21.52406;False;0	22.87935;False;0	22.29707;False;0	21.94492;False;0	22.44324;False;0	21.55403;False;0	21.24057;False;0	21.74152;False;0	21.52397;False;0	21.75931;False;0	20.91231;True;0	20.82626;True;0	21.8064;False;0	21.82811;False;0	19.06078;True;0	21.54863;False;0	21.1452;False;0	21.26442;False;0	20.04957;True;0	21.25949;False;0	21.28878;False;0	21.12943;False;0	22.03419;False;0	22.02452;False;0	21.53995;False;0	21.63825;False;0	21.66101;False;0	21.70637;False;0	21.83221;False;0	20.38754;True;0	21.81206;False;0	20.3857;True;0	22.48274;False;0	15	E9PH82;Q8NCA5-2;Q8NCA5;B4DT23;C9J3G8	E9PH82;Q8NCA5-2;Q8NCA5;B4DT23	Protein FAM98A	FAM98A
19.71388;True;0	21.90969;False;0	21.80112;False;0	19.57859;True;0	20.5006;True;0	20.58067;True;0	21.94596;False;0	21.92789;False;0	19.59373;True;0	20.24403;True;0	18.38564;True;0	22.03805;False;0	23.52492;False;0	23.26885;False;0	23.54804;False;0	22.47316;False;0	23.76971;False;0	23.95029;False;0	23.66438;False;0	22.80513;False;0	23.17094;False;0	23.18059;False;0	22.89156;False;0	22.40735;False;0	22.92682;False;0	22.09407;False;0	21.42014;False;0	22.11664;False;0	19.62136;True;0	19.66971;True;0	22.80749;False;0	21.56621;False;0	21.55398;False;0	21.51432;False;0	19.71655;True;0	21.85342;False;0	20.0509;True;0	22	E9PHA2;Q15003;C9J470;B4E189;C9JZP1;H7C415	E9PHA2;Q15003;C9J470;B4E189	Condensin complex subunit 2	NCAPH
20.84705;False;0	21.37798;False;0	21.29126;False;0	20.86952;False;0	20.83915;False;0	20.83221;False;0	20.94564;False;0	21.25701;False;0	22.30123;False;0	20.79527;False;0	21.24156;False;0	21.60037;False;0	21.25014;False;0	21.40504;False;0	21.37358;False;0	20.47985;True;0	19.39365;True;0	20.84636;True;0	21.16312;False;0	21.16968;False;0	19.76336;True;0	21.20634;False;0	21.01917;False;0	21.7768;False;0	21.76967;False;0	21.35046;False;0	21.04647;False;0	21.45111;False;0	20.89674;False;0	20.92034;False;0	20.89852;False;0	21.44091;False;0	21.10495;False;0	20.92767;True;0	21.44182;False;0	20.87245;False;0	19.67236;True;0	11	E9PHS0;O43813;F8WDS9	E9PHS0;O43813;F8WDS9	LanC-like protein 1	LANCL1
20.28985;False;0	20.98322;False;0	18.86726;True;0	20.68782;False;0	20.36025;False;0	21.06553;False;0	21.05808;False;0	20.6814;True;0	21.69634;False;0	21.16987;False;0	20.54019;False;0	20.80475;False;0	21.93535;False;0	21.67168;False;0	21.30997;False;0	22.01025;False;0	21.54618;False;0	21.06164;False;0	21.4891;False;0	21.50028;False;0	21.28811;False;0	21.2331;False;0	21.43995;False;0	21.47941;False;0	21.28286;False;0	20.97645;False;0	20.77314;False;0	21.05046;False;0	21.42188;False;0	20.72825;False;0	21.16693;False;0	21.80581;False;0	21.31838;False;0	20.16849;True;0	21.1931;False;0	20.87448;False;0	20.95013;False;0	23	E9PI38;E9PQS6;E9PKV4;Q2TAM5;E9PKH5;Q04206-2;Q04206-3;Q04206-4;Q04206;E9PMD5	E9PI38;E9PQS6;E9PKV4;Q2TAM5;E9PKH5;Q04206-2;Q04206-3;Q04206-4;Q04206;E9PMD5	Transcription factor p65	RELA
19.55749;True;0	21.8759;False;0	21.36959;False;0	21.06894;False;0	19.8125;True;0	21.01733;False;0	21.06032;False;0	21.46787;True;0	19.80879;True;0	20.7395;False;0	21.35778;False;0	20.71024;True;0	22.13521;False;0	22.07375;False;0	20.1118;True;0	21.897;True;0	21.91017;False;0	21.30625;False;0	21.81781;False;0	19.27732;True;0	21.61702;False;0	21.47432;False;0	22.14314;False;0	21.15691;False;0	21.25805;False;0	20.90176;False;0	21.49346;False;0	21.42435;False;0	21.22964;False;0	19.30308;True;0	21.01645;False;0	21.61899;False;0	21.15894;False;0	21.60246;False;0	21.37502;False;0	21.73591;False;0	21.24162;False;0	13	E9PLM9;E9PR04;E9PI55;E9PQR7;E9PM90;Q9UK41;Q9UK41-2	E9PLM9;E9PR04;E9PI55;E9PQR7;E9PM90;Q9UK41;Q9UK41-2	Vacuolar protein sorting-associated protein 28 homolog	VPS28
24.64471;False;0	24.55485;False;0	24.3931;False;0	24.92714;False;0	24.95987;False;0	24.41751;False;0	24.75812;False;0	25.16434;False;0	24.76966;False;0	24.83369;False;0	24.99537;False;0	25.20404;False;0	24.80548;False;0	24.78267;False;0	23.33538;False;0	21.84893;True;0	25.12384;False;0	25.31472;False;0	25.41522;False;0	25.20583;False;0	25.12163;False;0	25.28785;False;0	25.06336;False;0	25.15457;False;0	24.94338;False;0	25.23429;False;0	24.85472;False;0	25.39885;False;0	25.45479;False;0	25.64658;False;0	25.27042;False;0	25.25663;False;0	25.43873;False;0	25.59989;False;0	25.50845;False;0	25.38433;False;0	25.6581;False;0	167	E9PI68;Q15005;E9PL01;H0YE04;E9PRB9	E9PI68;Q15005;E9PL01;H0YE04	Signal peptidase complex subunit 2	SPCS2
22.10085;False;0	22.38092;False;0	22.43441;False;0	22.06326;False;0	22.51634;False;0	22.06332;False;0	22.42042;False;0	22.59386;False;0	22.32518;False;0	22.28031;False;0	22.38769;False;0	22.07509;False;0	21.53531;False;0	21.8319;False;0	20.63879;True;0	20.89575;True;0	21.33718;False;0	21.33707;False;0	19.75068;True;0	21.64126;False;0	22.20392;False;0	21.91404;False;0	22.0282;False;0	19.93032;True;0	21.75491;False;0	21.54321;False;0	21.90253;False;0	21.14277;False;0	21.86276;False;0	21.62449;False;0	21.72438;False;0	21.60436;False;0	21.56495;False;0	22.12613;False;0	22.15326;False;0	21.31495;False;0	22.03413;False;0	13	E9PI87;Q9BUP3;Q9BUP3-3;Q9BUP3-2	E9PI87;Q9BUP3;Q9BUP3-3;Q9BUP3-2	Oxidoreductase HTATIP2	HTATIP2
21.88911;False;0	21.27555;False;0	22.23199;False;0	21.69884;False;0	22.27932;False;0	22.68498;False;0	22.79739;False;0	24.25904;False;0	24.26785;False;0	22.48148;False;0	23.51845;False;0	23.7381;False;0	24.57138;False;0	23.82706;False;0	23.60467;False;0	22.30154;False;0	24.42809;False;0	24.66736;False;0	24.08837;False;0	24.12297;False;0	24.49802;False;0	24.23469;False;0	20.14934;True;0	24.31859;False;0	24.26084;False;0	23.66503;False;0	23.42291;False;0	19.5309;True;0	23.59343;False;0	23.87727;False;0	23.54251;False;0	23.2571;False;0	23.819;False;0	19.27319;True;0	24.22781;False;0	22.97724;False;0	18.25535;True;0	33	E9PIE3;Q969G5	E9PIE3;Q969G5	Protein kinase C delta-binding protein	PRKCDBP
21.53193;False;0	20.71607;False;0	20.96466;False;0	21.30067;False;0	20.79631;True;0	22.10457;False;0	21.25678;False;0	19.11885;True;0	22.13831;False;0	20.95212;False;0	20.27537;False;0	21.90746;False;0	21.67681;False;0	20.99459;False;0	21.49133;True;0	22.83799;True;0	21.99314;False;0	22.18271;False;0	22.06674;False;0	22.25974;False;0	22.66353;False;0	22.12398;False;0	22.70005;False;0	21.93988;False;0	22.1756;False;0	21.43507;False;0	21.66014;False;0	21.48685;False;0	22.49182;False;0	22.87669;False;0	21.86703;False;0	21.70426;False;0	21.80108;False;0	21.44668;False;0	21.7369;False;0	21.74698;False;0	22.05225;False;0	28	E9PIN3;Q9UBU9;Q9UBU9-2;E9PLA7	E9PIN3;Q9UBU9;Q9UBU9-2	Nuclear RNA export factor 1	NXF1
20.54076;False;0	20.59678;False;0	20.3791;False;0	21.01781;False;0	21.1261;False;0	21.48503;False;0	20.34473;False;0	21.2086;False;0	21.48015;False;0	21.74542;False;0	21.06283;False;0	21.08044;False;0	21.50703;False;0	21.38253;False;0	20.20099;True;0	19.59966;True;0	21.96205;False;0	22.22261;False;0	22.32147;False;0	22.46628;False;0	22.91752;False;0	22.02655;False;0	22.35227;False;0	21.62614;False;0	21.65207;False;0	22.18323;False;0	21.69795;False;0	22.15678;False;0	21.76223;False;0	22.84301;False;0	21.96835;False;0	22.56332;False;0	22.18816;False;0	22.01335;False;0	22.31559;False;0	21.39367;False;0	22.01801;False;0	19	E9PJ42;Q5BJD5-3;Q5BJD5-2;Q5BJD5	E9PJ42;Q5BJD5-3;Q5BJD5-2;Q5BJD5	Transmembrane protein 41B	TMEM41B
19.92726;True;0	19.97047;True;0	19.87611;True;0	20.10191;True;0	21.12559;False;0	19.06127;True;0	20.52593;True;0	21.0082;False;0	19.86435;True;0	19.79532;True;0	20.45343;True;0	19.79175;True;0	19.85261;False;0	21.01978;False;0	20.97075;True;0	21.05292;True;0	19.81201;False;0	19.68608;False;0	21.2731;False;0	20.17097;False;0	20.78054;True;0	19.66152;True;0	19.73516;False;0	18.98893;False;0	19.60465;False;0	19.54093;False;0	19.87661;False;0	20.73736;False;0	21.45648;False;0	22.01954;False;0	22.57374;False;0	20.61432;False;0	21.8331;False;0	20.4866;False;0	22.51932;False;0	20.60295;False;0	20.50911;False;0	6	R4GNF5;E9PP52;E9PMB0;E9PJ55;Q9NUJ3;E9PS88	R4GNF5;E9PP52;E9PMB0;E9PJ55;Q9NUJ3;E9PS88	T-complex protein 11-like protein 1	TCP11L1
21.65237;False;0	21.61203;False;0	21.38295;False;0	20.90624;False;0	21.5253;False;0	21.47402;False;0	20.66049;False;0	19.9217;False;0	20.65141;False;0	19.49815;True;0	19.9648;False;0	19.21975;True;0	22.15159;False;0	21.9276;False;0	20.7769;True;0	19.69937;True;0	21.38274;False;0	21.78604;False;0	21.31186;False;0	21.92557;False;0	21.66783;False;0	21.38437;False;0	21.88148;False;0	21.91729;False;0	22.49101;False;0	21.42956;False;0	22.04537;False;0	21.18314;False;0	21.43181;False;0	21.08284;False;0	22.02398;False;0	20.71766;False;0	21.44895;False;0	20.97127;False;0	21.51379;False;0	21.08525;False;0	21.09777;False;0	19	E9PJ81;E9PRQ7;Q04323;Q04323-2	E9PJ81;E9PRQ7;Q04323;Q04323-2	UBX domain-containing protein 1	UBXN1
21.43822;False;0	21.56793;False;0	18.96798;True;0	21.09384;False;0	21.70417;False;0	20.70641;False;0	20.45914;False;0	20.96247;False;0	20.82431;False;0	19.44607;True;0	20.44708;False;0	20.99016;False;0	22.05844;False;0	22.54406;False;0	20.31519;True;0	20.44171;True;0	21.83569;False;0	21.80947;False;0	21.90767;False;0	22.15487;False;0	21.26178;False;0	22.14202;False;0	21.49814;False;0	21.46901;False;0	21.50654;False;0	21.11197;False;0	21.18725;False;0	21.27435;False;0	20.35735;False;0	20.45904;False;0	21.22964;False;0	20.75613;False;0	21.27253;False;0	20.45924;False;0	20.65412;False;0	20.6584;False;0	20.3022;True;0	21	E9PJ95;Q9P000-2;Q9P000	E9PJ95;Q9P000-2;Q9P000	COMM domain-containing protein 9	COMMD9
22.23573;False;0	22.22049;False;0	21.74702;False;0	22.00409;False;0	21.6235;False;0	21.79875;False;0	21.80124;False;0	20.87042;False;0	20.77587;False;0	21.37571;False;0	21.52157;False;0	21.40109;False;0	21.98777;False;0	21.72933;False;0	19.1366;True;0	19.70529;True;0	19.65913;True;0	21.79042;False;0	21.21975;False;0	21.00792;False;0	20.98524;False;0	21.28613;False;0	20.9124;False;0	20.67758;True;0	20.99969;False;0	21.11585;False;0	21.39524;False;0	21.61405;False;0	21.29681;False;0	20.94113;False;0	21.26682;False;0	21.07998;False;0	21.20836;False;0	20.67055;False;0	20.81995;False;0	19.08144;True;0	20.02565;True;0	2	E9PMI6;E9PJF4;J3KN38;P54105	E9PMI6;E9PJF4;J3KN38;P54105	Methylosome subunit pICln	CLNS1A
26.68565;False;0	26.51841;False;0	26.48413;False;0	26.02085;False;0	26.49126;False;0	26.57571;False;0	25.98338;False;0	25.89011;False;0	26.06501;False;0	26.09456;False;0	25.86015;False;0	25.91887;False;0	26.86266;False;0	26.76964;False;0	24.49014;False;0	22.66594;False;0	26.38466;False;0	26.31936;False;0	26.32368;False;0	26.79712;False;0	26.62533;False;0	26.31544;False;0	26.45689;False;0	26.90518;False;0	26.84242;False;0	26.07564;False;0	26.22979;False;0	25.7474;False;0	25.78928;False;0	25.89477;False;0	25.81049;False;0	25.9824;False;0	25.87009;False;0	25.57421;False;0	25.84546;False;0	25.71654;False;0	25.30313;False;0	397	E9PK01;E9PRY8;P29692;P29692-2;E9PPR1;E9PL12;E9PQ49;E9PI39;P29692-3;E9PMW7;E9PIZ1;H0YCK7;P29692-4;E9PL71;E9PQZ1;E9PN91;E9PK06;E9PK72;E9PKK3;H0YE58;H0YE72;E9PNW6;E9PQC9;E9PJD0	E9PK01;E9PRY8;P29692;P29692-2;E9PPR1;E9PL12;E9PQ49;E9PI39;P29692-3;E9PMW7;E9PIZ1;H0YCK7;P29692-4;E9PL71;E9PQZ1	Elongation factor 1-delta	EEF1D
27.23626;False;0	27.35489;False;0	26.65867;False;0	26.88192;False;0	27.55062;False;0	27.19291;False;0	26.92173;False;0	27.24045;False;0	27.32363;False;0	26.68793;False;0	26.44384;False;0	26.97356;False;0	28.02818;False;0	27.98446;False;0	26.44177;False;0	27.09969;False;0	27.91325;False;0	27.43484;False;0	27.79228;False;0	27.77674;False;0	28.04588;False;0	27.55815;False;0	28.05269;False;0	28.40799;False;0	28.62041;False;0	27.86567;False;0	27.72319;False;0	27.54966;False;0	27.32157;False;0	27.43587;False;0	27.80747;False;0	27.41329;False;0	27.31553;False;0	27.33083;False;0	27.49892;False;0	27.72754;False;0	27.06948;False;0	577	E9PK25;P23528;G3V1A4;E9PP50;E9PQB7;E9PLJ3;E9PS23	E9PK25;P23528;G3V1A4;E9PP50;E9PQB7;E9PLJ3;E9PS23	Cofilin-1	CFL1
20.22411;True;0	19.77774;True;0	20.52037;False;0	20.1334;True;0	19.62613;True;0	20.14058;False;0	19.73683;False;0	20.5927;True;0	20.00623;True;0	19.84073;True;0	20.20522;True;0	19.91813;True;0	20.76709;False;0	20.51749;False;0	20.31315;True;0	20.98494;True;0	20.84529;False;0	20.73471;False;0	20.93589;False;0	20.73612;False;0	20.29837;True;0	20.68029;False;0	20.49356;False;0	20.61243;False;0	19.35453;True;0	19.73977;True;0	20.64015;False;0	20.67504;False;0	20.55675;False;0	20.70083;False;0	20.28184;False;0	20.84038;False;0	20.87628;False;0	19.50311;True;0	20.30675;False;0	20.48247;False;0	19.79581;True;0	3	E9PPN3;E9PS17;E9PK59;Q96KG9-5;Q96KG9-3;Q96KG9-4;Q96KG9-6;Q96KG9-2;Q96KG9	E9PPN3;E9PS17;E9PK59;Q96KG9-5;Q96KG9-3;Q96KG9-4;Q96KG9-6;Q96KG9-2;Q96KG9	N-terminal kinase-like protein	SCYL1
21.18283;False;0	21.18168;False;0	21.87856;False;0	21.12123;False;0	21.11731;False;0	20.9566;False;0	21.28156;False;0	19.98094;True;0	21.3921;False;0	21.20508;False;0	20.41462;False;0	21.1742;False;0	21.67835;False;0	21.85179;False;0	20.94192;True;0	20.76966;True;0	22.23719;False;0	22.04777;False;0	21.48094;False;0	21.87016;False;0	22.14576;False;0	22.16681;False;0	19.37796;True;0	21.99027;False;0	21.30914;False;0	20.00105;True;0	21.37369;False;0	21.45794;False;0	21.50698;False;0	22.09478;False;0	21.52841;False;0	21.06638;False;0	21.32795;False;0	21.22806;False;0	21.45593;False;0	21.05874;False;0	20.67447;True;0	28	H7BXH2;E9PKF6;G8JLI3;Q5H9R7-3;Q5H9R7-4;Q5H9R7-6;Q5H9R7-2;Q5H9R7;Q5H9R7-5;E9PJD8;E9PKG4;E9PNN8;H0YEN2;E9PQP7	H7BXH2;E9PKF6;G8JLI3;Q5H9R7-3;Q5H9R7-4;Q5H9R7-6;Q5H9R7-2;Q5H9R7;Q5H9R7-5	Serine/threonine-protein phosphatase 6 regulatory subunit 3	PPP6R3
25.72946;False;0	25.88979;False;0	25.82673;False;0	24.97141;False;0	24.75771;False;0	24.78821;False;0	24.84101;False;0	24.93764;False;0	24.49204;False;0	24.08586;False;0	24.4913;False;0	25.28531;False;0	25.51141;False;0	25.72856;False;0	25.58575;False;0	24.82789;False;0	24.69732;False;0	24.64218;False;0	24.81402;False;0	25.0393;False;0	24.67228;False;0	25.36893;False;0	24.92597;False;0	25.20989;False;0	25.22707;False;0	24.52109;False;0	24.54327;False;0	24.768;False;0	24.04577;False;0	24.31866;False;0	23.96578;False;0	23.95598;False;0	23.85243;False;0	23.85196;False;0	23.87502;False;0	23.73758;False;0	23.33783;False;0	231	E9PKG1;H7C2I1;Q99873-3;Q99873-2;Q99873-4;Q99873;E9PQ98;E9PIX6;H0YDE4;E9PNR9;E9PMW9;E9PI83;Q9NR22-2;Q9NR22;E9PMZ2	E9PKG1;H7C2I1;Q99873-3;Q99873-2;Q99873-4;Q99873;E9PQ98;E9PIX6;H0YDE4;E9PNR9	Protein arginine N-methyltransferase 1	PRMT1
20.63494;True;0	19.63975;False;0	19.71848;True;0	20.71758;False;0	21.39074;False;0	17.79934;True;0	18.98384;False;0	19.60883;False;0	22.6018;False;0	20.10993;False;0	20.06289;False;0	19.05227;True;0	21.6784;False;0	20.1187;False;0	20.19855;True;0	20.42977;True;0	22.33006;False;0	22.18332;False;0	23.2423;False;0	22.44738;False;0	22.47388;False;0	23.14847;False;0	22.56707;False;0	23.25883;False;0	22.7374;False;0	22.6656;False;0	23.64636;False;0	22.0831;False;0	22.34175;False;0	25.17116;False;0	23.29235;False;0	23.06566;False;0	23.2798;False;0	25.14643;False;0	24.55327;False;0	23.01006;False;0	24.68448;False;0	61	E9PKG6;P80303-2;P80303;J3KQU0;E9PLR0;E9PLE9;E9PM22;E9PJP3;H0YD18;H0YEG8	E9PKG6;P80303-2;P80303;J3KQU0;E9PLR0;E9PLE9	Nucleobindin-2;Nesfatin-1	NUCB2;Nucb2
23.99231;False;0	23.65851;False;0	24.70535;False;0	23.94584;False;0	24.37749;False;0	24.55655;False;0	23.7166;False;0	23.70197;False;0	24.09772;False;0	23.61526;False;0	24.06069;False;0	23.95269;False;0	24.35239;False;0	23.69466;False;0	23.55309;False;0	23.01837;False;0	24.41893;False;0	24.48284;False;0	24.58629;False;0	24.32121;False;0	24.29151;False;0	24.54769;False;0	24.121;False;0	23.97919;False;0	24.27973;False;0	24.13187;False;0	24.64966;False;0	23.91616;False;0	24.33879;False;0	24.89537;False;0	24.23732;False;0	24.41886;False;0	23.99886;False;0	24.7034;False;0	24.45375;False;0	23.93067;False;0	24.81147;False;0	111	E9PKP7;P17480-2;P17480;E9PMM2;E9PLT2	E9PKP7;P17480-2;P17480	Nucleolar transcription factor 1	UBTF
22.25707;False;0	22.04467;False;0	22.1906;False;0	21.88963;False;0	22.75748;False;0	22.66605;False;0	22.35676;False;0	21.1278;False;0	21.70172;False;0	22.02665;False;0	21.52363;False;0	21.85502;False;0	21.47343;False;0	21.71658;False;0	20.02645;True;0	19.22751;True;0	21.44273;False;0	22.03815;False;0	21.08271;False;0	21.66006;False;0	21.19388;False;0	21.7788;False;0	21.07509;False;0	20.68646;False;0	21.22917;False;0	21.17158;False;0	21.59528;False;0	21.25977;False;0	21.56969;False;0	22.05616;False;0	21.42609;False;0	21.79384;False;0	21.92234;False;0	22.30861;False;0	21.69175;False;0	21.53398;False;0	21.72138;False;0	26	E9PKV2;Q9NRX2	E9PKV2;Q9NRX2	39S ribosomal protein L17, mitochondrial	MRPL17
21.10008;False;0	19.7578;True;0	21.72883;False;0	20.93833;False;0	21.6654;False;0	21.92622;False;0	22.02489;False;0	21.1997;False;0	21.81335;False;0	20.78101;False;0	21.25695;False;0	21.75511;False;0	19.79983;True;0	21.3463;False;0	23.20078;False;0	23.55953;False;0	21.39425;False;0	21.52612;False;0	21.44688;False;0	22.04557;False;0	21.90058;False;0	21.57376;False;0	20.7622;True;0	21.42429;False;0	21.38068;False;0	21.57293;False;0	21.81878;False;0	21.78636;False;0	21.61957;False;0	22.57697;False;0	21.32888;False;0	21.90889;False;0	21.97306;False;0	21.9902;False;0	22.50884;False;0	21.09475;False;0	21.99324;False;0	28	E9PLD3;E9PRG8	E9PLD3;E9PRG8	Uncharacterized protein C11orf98	C11orf98
23.28221;False;0	22.63305;False;0	22.90146;False;0	23.42393;False;0	22.28844;False;0	22.18882;False;0	24.28856;False;0	23.35124;False;0	22.5633;False;0	23.30173;False;0	22.66685;False;0	22.75752;False;0	23.59423;False;0	24.13203;False;0	23.53374;False;0	20.87297;True;0	24.07088;False;0	23.73542;False;0	23.77223;False;0	22.82774;False;0	22.75973;False;0	22.91756;False;0	24.21015;False;0	23.43847;False;0	23.56046;False;0	21.81964;False;0	20.15675;True;0	21.71708;False;0	19.53948;True;0	21.22329;False;0	21.25655;False;0	22.02378;False;0	22.07375;False;0	20.84602;True;0	20.45213;True;0	21.82233;False;0	21.29944;False;0	39	E9PLK3;P55786;A6NEC2;E5RJ24;E7EWZ2;F5GZY4;E9PP11	E9PLK3;P55786	Puromycin-sensitive aminopeptidase	NPEPPS
24.75522;False;0	25.04226;False;0	24.7572;False;0	25.04614;False;0	24.70461;False;0	24.81573;False;0	24.97329;False;0	24.59132;False;0	24.32389;False;0	24.94878;False;0	24.47128;False;0	24.51539;False;0	25.23242;False;0	25.20116;False;0	25.07496;False;0	23.4501;False;0	25.25918;False;0	25.15615;False;0	25.23374;False;0	25.08282;False;0	24.9419;False;0	24.81279;False;0	24.95624;False;0	24.88264;False;0	24.74627;False;0	25.05292;False;0	24.42483;False;0	25.16377;False;0	24.88437;False;0	24.08115;False;0	24.67411;False;0	24.60405;False;0	24.81744;False;0	24.52922;False;0	24.6058;False;0	24.97465;False;0	24.18442;False;0	256	E9PM69;R4GNH3;P17980;E9PMD8;E9PKD5;E9PN50;E9PLG2	E9PM69;R4GNH3;P17980;E9PMD8;E9PKD5;E9PN50	26S protease regulatory subunit 6A	PSMC3
24.09628;False;0	24.20329;False;0	24.26055;False;0	24.74566;False;0	24.43447;False;0	24.04076;False;0	24.30946;False;0	24.27753;False;0	24.65556;False;0	24.59423;False;0	24.68475;False;0	24.70409;False;0	24.46308;False;0	24.34726;False;0	21.18847;True;0	23.8148;False;0	24.66899;False;0	24.99835;False;0	24.27206;False;0	24.64361;False;0	24.53511;False;0	24.73029;False;0	24.4472;False;0	24.36045;False;0	24.49192;False;0	23.78517;False;0	24.30278;False;0	24.00787;False;0	24.4597;False;0	24.61868;False;0	24.42822;False;0	23.63799;False;0	24.0694;False;0	23.95145;False;0	24.14833;False;0	23.45901;False;0	24.19385;False;0	89	E9PMR4;P48509;E9PRJ3	E9PMR4;P48509;E9PRJ3	Tetraspanin;CD151 antigen	CD151
22.97685;False;0	22.9008;False;0	20.12831;True;0	23.06447;False;0	22.82631;False;0	23.44481;False;0	24.00915;False;0	23.5708;False;0	23.39702;False;0	23.3948;False;0	23.58279;False;0	23.1249;False;0	22.88504;False;0	23.28743;False;0	20.32763;True;0	22.73043;False;0	23.19735;False;0	23.21975;False;0	23.13831;False;0	22.71616;False;0	22.47561;False;0	22.62109;False;0	22.72684;False;0	22.53531;False;0	22.55293;False;0	23.10127;False;0	22.94297;False;0	23.36025;False;0	23.0694;False;0	23.18004;False;0	23.31022;False;0	22.93151;False;0	23.47704;False;0	23.03723;False;0	23.52409;False;0	23.51424;False;0	23.681;False;0	28	Q5JR08;E9PN11;P08134;E9PQH6	Q5JR08;E9PN11;P08134;E9PQH6	Rho-related GTP-binding protein RhoC	RHOC
25.55078;False;0	25.6646;False;0	25.48308;False;0	25.89816;False;0	25.77653;False;0	25.24833;False;0	25.80543;False;0	25.68196;False;0	25.31683;False;0	25.69038;False;0	25.50376;False;0	25.65149;False;0	25.13112;False;0	24.54704;False;0	25.07038;False;0	25.35377;False;0	25.15314;False;0	25.25584;False;0	24.86122;False;0	25.0217;False;0	25.25339;False;0	25.163;False;0	25.21197;False;0	25.04126;False;0	24.70176;False;0	25.0014;False;0	24.91766;False;0	25.04793;False;0	25.01325;False;0	24.98498;False;0	25.20717;False;0	25.54881;False;0	25.18336;False;0	25.50027;False;0	25.61186;False;0	25.11382;False;0	25.5597;False;0	197	E9PN17;O75964;Q7Z4Y8	E9PN17;O75964	ATP synthase subunit g, mitochondrial	ATP5L
28.05181;False;0	27.70938;False;0	27.44285;False;0	28.12332;False;0	28.10279;False;0	26.8695;False;0	27.59278;False;0	27.72858;False;0	28.01643;False;0	27.97126;False;0	28.12903;False;0	28.14768;False;0	26.93843;False;0	26.82651;False;0	25.31548;False;0	23.87867;False;0	26.95438;False;0	26.87373;False;0	26.86018;False;0	26.79823;False;0	26.30857;False;0	27.04396;False;0	26.18242;False;0	26.66452;False;0	26.90024;False;0	27.23023;False;0	27.07214;False;0	27.38788;False;0	27.19976;False;0	27.33202;False;0	27.31251;False;0	26.91228;False;0	27.5666;False;0	27.02791;False;0	27.13858;False;0	27.42118;False;0	26.97749;False;0	349	E9PNW4;E9PR17;P13987;H0YET2;E9PI80	E9PNW4;E9PR17;P13987	CD59 glycoprotein	CD59
24.88288;False;0	24.65764;False;0	25.2163;False;0	24.54516;False;0	25.24999;False;0	25.03028;False;0	25.14717;False;0	25.25789;False;0	24.74124;False;0	25.19156;False;0	24.59457;False;0	24.95456;False;0	25.33528;False;0	25.51752;False;0	24.88911;False;0	19.61823;True;0	24.88679;False;0	25.16867;False;0	25.09241;False;0	25.9488;False;0	25.65218;False;0	25.01491;False;0	25.58592;False;0	25.6287;False;0	25.67263;False;0	25.08906;False;0	25.28641;False;0	24.63755;False;0	24.7433;False;0	25.29158;False;0	24.43103;False;0	25.17889;False;0	24.91802;False;0	25.24616;False;0	24.8739;False;0	24.40211;False;0	24.70382;False;0	201	E9PPJ0;Q13435;E9PJ04;H0YCG1;E9PJT3;H0YEX5;E9PIL8	E9PPJ0;Q13435;E9PJ04;H0YCG1	Splicing factor 3B subunit 2	SF3B2
21.93995;False;0	21.71557;False;0	21.98127;False;0	20.60594;False;0	21.45413;False;0	19.85035;False;0	22.31487;False;0	21.17907;False;0	22.55169;False;0	22.56837;False;0	21.34213;False;0	23.10591;False;0	20.03495;True;0	21.82784;False;0	20.20263;True;0	20.55374;True;0	20.55741;True;0	20.63041;False;0	21.83295;False;0	22.71873;False;0	21.87151;False;0	23.65458;False;0	21.64117;False;0	23.78207;False;0	24.41493;False;0	19.56369;True;0	19.82256;True;0	18.97967;True;0	20.2;False;0	20.49473;False;0	18.95008;True;0	20.26426;True;0	21.14687;False;0	20.65325;False;0	19.25366;False;0	21.31363;False;0	19.77555;False;0	34	E9PQD6;P0DJI8;E9PR14;G3V1D9;P0DJI9-2;P0DJI9	E9PQD6;P0DJI8;E9PR14;G3V1D9;P0DJI9-2;P0DJI9	Serum amyloid A protein;Serum amyloid A-1 protein;Amyloid protein A;Serum amyloid protein A(2-104);Serum amyloid protein A(3-104);Serum amyloid protein A(2-103);Serum amyloid protein A(2-102);Serum amyloid protein A(4-101);Serum amyloid A-2 protein	SAA1;SAA2
19.99258;False;0	20.63183;False;0	19.66084;True;0	20.87147;False;0	20.71842;False;0	19.70922;False;0	20.17499;False;0	19.75001;True;0	18.90278;True;0	20.51229;False;0	19.85506;False;0	20.38722;False;0	19.45804;False;0	18.38089;False;0	21.11162;True;0	21.74854;True;0	20.15453;True;0	19.59771;False;0	18.35909;False;0	19.54853;True;0	20.90172;True;0	20.29011;True;0	18.81181;True;0	19.02242;False;0	19.63612;False;0	20.61576;False;0	20.48247;False;0	20.9512;False;0	20.80515;False;0	20.46383;False;0	20.63245;False;0	20.75467;False;0	20.83221;False;0	21.18671;False;0	20.10297;True;0	21.04727;False;0	21.02634;False;0	17	E9PQM0;Q8WUK0-2;Q8WUK0-3;Q8WUK0	E9PQM0;Q8WUK0-2;Q8WUK0-3;Q8WUK0	Phosphatidylglycerophosphatase and protein-tyrosine phosphatase 1	PTPMT1
20.53649;False;0	20.99762;False;0	19.78331;True;0	21.16282;False;0	21.24962;False;0	21.08148;False;0	19.65987;True;0	19.37367;True;0	21.08122;False;0	20.46463;False;0	18.99401;True;0	20.90925;False;0	20.55562;False;0	21.60322;False;0	19.47347;True;0	21.0409;True;0	18.63428;True;0	19.11578;True;0	20.60353;True;0	20.86333;False;0	19.76759;False;0	19.87745;False;0	20.46695;True;0	20.82446;False;0	20.95234;False;0	21.96462;False;0	21.49639;False;0	21.23975;False;0	21.65718;False;0	21.29233;False;0	21.88569;False;0	21.56337;False;0	21.41669;False;0	22.30869;False;0	20.49052;False;0	21.53079;False;0	20.75458;False;0	16	E9PQY2;Q9NQP4	E9PQY2;Q9NQP4	Prefoldin subunit 4	PFDN4
21.35982;False;0	21.22081;False;0	21.50867;False;0	20.92136;False;0	21.05026;False;0	20.62943;False;0	21.09171;False;0	20.89319;False;0	20.91167;False;0	21.59446;False;0	21.28901;False;0	21.46174;False;0	21.20389;False;0	21.06303;False;0	21.01575;True;0	20.68773;True;0	20.93027;False;0	20.98099;False;0	20.65211;False;0	21.53877;False;0	22.26625;False;0	21.4866;False;0	21.59842;False;0	21.31197;False;0	21.02283;False;0	21.34706;False;0	21.78161;False;0	21.38717;False;0	21.93765;False;0	22.11442;False;0	21.40759;False;0	22.22423;False;0	22.17344;False;0	22.06306;False;0	22.2222;False;0	21.47645;False;0	22.88002;False;0	12	E9PRM7;Q96BI1	E9PRM7;Q96BI1	Solute carrier family 22 member 18	SLC22A18
19.94252;True;0	19.46005;True;0	19.68051;True;0	21.61778;False;0	21.43161;False;0	21.6522;False;0	19.15689;True;0	19.46867;True;0	20.42472;True;0	19.48857;True;0	20.99581;True;0	18.60282;True;0	24.25724;False;0	24.15569;False;0	21.72229;True;0	21.48816;True;0	24.67228;False;0	24.52001;False;0	21.29412;False;0	24.07415;False;0	20.92993;True;0	23.96693;False;0	22.44728;False;0	22.76124;False;0	21.33609;False;0	19.85689;True;0	23.16772;False;0	22.35899;False;0	22.03728;False;0	23.25321;False;0	21.91696;False;0	19.21908;True;0	21.04787;False;0	22.20177;False;0	22.4657;False;0	22.07835;False;0	22.97486;False;0	24	E9PS44;Q01628;H7BYV1;E9PQN9;Q01629	E9PS44;Q01628;H7BYV1;E9PQN9;Q01629	Interferon-induced transmembrane protein 3;Interferon-induced transmembrane protein 2	IFITM3;IFITM2
20.54821;False;0	18.97939;True;0	20.91079;False;0	20.58756;False;0	19.32356;True;0	20.13802;True;0	20.58665;False;0	20.90845;False;0	18.98065;True;0	20.50572;False;0	18.90361;True;0	20.61818;False;0	21.21857;False;0	21.0172;False;0	20.91044;True;0	21.16488;True;0	21.53535;False;0	21.74098;False;0	22.08673;False;0	21.61446;False;0	21.79265;False;0	22.00573;False;0	20.81182;False;0	21.63865;False;0	21.02918;False;0	21.01747;False;0	19.7296;True;0	21.00292;False;0	21.12711;False;0	21.30352;False;0	20.83214;False;0	21.07933;False;0	20.5121;False;0	19.32282;True;0	19.69732;True;0	20.79867;False;0	20.17882;True;0	24	F2Z2B9;Q9BSJ2;Q9BSJ2-4;R4GMM4;Q9BSJ2-3	F2Z2B9;Q9BSJ2;Q9BSJ2-4	Gamma-tubulin complex component 2	TUBGCP2
24.49978;False;0	24.99921;False;0	24.50767;False;0	24.66644;False;0	24.44076;False;0	24.82842;False;0	24.5932;False;0	24.94476;False;0	23.9411;False;0	24.73671;False;0	23.81206;False;0	24.57387;False;0	25.8757;False;0	25.64163;False;0	26.10586;False;0	26.37878;False;0	25.9957;False;0	26.38722;False;0	25.65889;False;0	25.57306;False;0	25.19046;False;0	25.07169;False;0	25.45751;False;0	24.78432;False;0	24.62506;False;0	26.02511;False;0	25.3676;False;0	26.07374;False;0	26.15304;False;0	25.42313;False;0	26.16925;False;0	25.77545;False;0	26.27309;False;0	25.09893;False;0	25.95819;False;0	26.00045;False;0	25.25198;False;0	96	F2Z2U8;G8JLL9;Q7Z406;Q7Z406-6;Q7Z406-2;Q7Z406-5;Q7Z406-4;M0QY43	F2Z2U8;G8JLL9;Q7Z406;Q7Z406-6;Q7Z406-2;Q7Z406-5;Q7Z406-4;M0QY43	Myosin-14	MYH14
22.62701;False;0	22.49751;False;0	21.95982;False;0	22.1557;False;0	22.39263;False;0	21.98395;False;0	22.99298;False;0	20.31142;True;0	23.2019;False;0	22.48626;False;0	22.7647;False;0	22.15292;False;0	22.70921;False;0	22.75707;False;0	20.40635;True;0	20.56567;True;0	18.80676;True;0	22.15607;False;0	19.75872;False;0	22.27603;False;0	21.87098;False;0	18.29545;True;0	23.21241;False;0	23.57715;False;0	22.52052;False;0	21.00373;True;0	22.47073;False;0	22.17922;False;0	22.24333;False;0	21.99272;False;0	22.31838;False;0	20.08457;True;0	23.18206;False;0	22.61162;False;0	21.56871;False;0	22.64419;False;0	20.02448;True;0	37	F2Z2Y4;O00764;O00764-3;O00764-2	F2Z2Y4;O00764;O00764-3;O00764-2	Pyridoxal kinase	PDXK
22.28424;False;0	22.10105;False;0	21.08395;False;0	21.58765;False;0	21.417;False;0	19.21744;True;0	22.01393;False;0	20.22619;True;0	18.84869;True;0	21.36848;False;0	21.19256;False;0	20.92976;False;0	23.0085;False;0	22.55244;False;0	22.5585;False;0	20.46803;True;0	22.62874;False;0	22.87301;False;0	18.99466;True;0	22.25327;False;0	20.09077;True;0	22.09417;False;0	22.00703;False;0	22.75707;False;0	22.20649;False;0	18.62148;True;0	19.11378;True;0	20.94542;False;0	20.11095;False;0	20.40789;True;0	18.8197;True;0	20.99645;False;0	21.07372;False;0	19.54649;True;0	20.91558;True;0	21.38142;False;0	21.38142;False;0	22	F5GWE5;Q00169;I3L471;I3L4U7;I3L2X8;I3L4C0;I3L459;I3L4H1;I3L3W1;I3NI10	F5GWE5;Q00169;I3L471;I3L4U7;I3L2X8;I3L4C0;I3L459;I3L4H1	Phosphatidylinositol transfer protein alpha isoform	PITPNA
22.31838;False;0	21.19238;False;0	22.13524;False;0	22.12439;False;0	22.39005;False;0	22.45448;False;0	21.85912;False;0	22.25038;False;0	22.47887;False;0	22.0443;False;0	21.38379;False;0	22.19584;False;0	21.07959;False;0	19.21191;False;0	21.57661;True;0	20.60174;True;0	19.4141;True;0	20.39526;True;0	20.81527;True;0	21.08375;False;0	20.04473;False;0	20.78546;True;0	20.99044;False;0	21.03201;False;0	20.46752;False;0	20.8148;False;0	19.59054;False;0	20.55637;False;0	19.90036;True;0	19.88606;True;0	20.65185;False;0	20.16791;False;0	20.29536;True;0	20.72742;True;0	20.13934;False;0	21.20263;False;0	20.57902;False;0	17	F5GWS3;Q6P9B6;H3BUB0;H3BM75	F5GWS3;Q6P9B6;H3BUB0;H3BM75	TLD domain-containing protein 1	TLDC1
20.72642;False;0	21.0125;False;0	18.47092;True;0	21.1994;False;0	21.00758;False;0	21.11889;False;0	21.08939;False;0	21.47838;False;0	18.90575;True;0	21.19099;False;0	19.72296;True;0	21.44859;False;0	22.80391;False;0	22.05447;False;0	20.2465;True;0	21.07836;True;0	22.72005;False;0	22.36365;False;0	23.93894;False;0	22.67646;False;0	22.22211;False;0	22.49553;False;0	21.79935;False;0	22.32965;False;0	22.59015;False;0	21.64355;False;0	20.05678;True;0	21.50523;False;0	21.49219;False;0	21.2903;False;0	19.1643;True;0	20.92644;False;0	20.89992;False;0	22.3507;False;0	21.30212;False;0	20.94457;False;0	21.37002;False;0	11	F5GWW9;Q9H0V9;Q9H0V9-2;B4DVH1;B4DSH3	F5GWW9;Q9H0V9;Q9H0V9-2;B4DVH1;B4DSH3	VIP36-like protein	LMAN2L
24.31976;False;0	24.13813;False;0	24.11744;False;0	23.69912;False;0	23.75858;False;0	23.95544;False;0	24.22942;False;0	24.27142;False;0	23.99317;False;0	23.77535;False;0	23.08205;False;0	23.73407;False;0	24.54492;False;0	24.59679;False;0	23.61717;False;0	23.77866;False;0	24.71989;False;0	24.64998;False;0	24.60207;False;0	24.91141;False;0	25.43819;False;0	24.75593;False;0	24.66574;False;0	24.81656;False;0	24.76466;False;0	24.72072;False;0	24.47933;False;0	24.61099;False;0	24.29278;False;0	24.67287;False;0	24.29726;False;0	24.3032;False;0	24.44556;False;0	24.02158;False;0	23.72546;False;0	24.42432;False;0	24.37299;False;0	139	F5GWX5;Q14839;Q14839-2;Q8TDI0;Q5TG85;K7EMY3;Q12873-2;Q12873;Q12873-3;K7EMC0;I3L229;H7C3H7;H7C0J3;F2Z2R5	F5GWX5;Q14839;Q14839-2	Chromodomain-helicase-DNA-binding protein 4	CHD4
19.65062;True;0	19.47219;False;0	19.32763;True;0	18.96349;True;0	19.35386;True;0	19.92689;True;0	19.33727;True;0	20.20229;True;0	19.89625;True;0	19.04007;True;0	18.42748;True;0	19.13774;True;0	21.70974;False;0	21.5745;False;0	22.73659;False;0	20.70936;True;0	22.60241;False;0	22.20012;False;0	23.21857;False;0	21.64029;False;0	22.11283;False;0	22.01141;False;0	22.35326;False;0	22.11968;False;0	22.05308;False;0	22.53481;False;0	22.01488;False;0	22.51167;False;0	21.93319;False;0	22.26748;False;0	22.0355;False;0	22.60048;False;0	21.66262;False;0	21.36089;False;0	22.13699;False;0	21.39634;False;0	21.31926;False;0	24	F5GX68;P26358;P26358-2;P26358-3;K7ENW7;K7EMU8;K7EJL0	F5GX68;P26358;P26358-2;P26358-3	DNA (cytosine-5)-methyltransferase 1	DNMT1
22.84711;False;0	22.75293;False;0	22.37888;False;0	22.51598;False;0	22.36397;False;0	22.59805;False;0	22.08024;False;0	22.42242;False;0	21.71691;False;0	21.93542;False;0	22.07914;False;0	22.43454;False;0	22.87262;False;0	22.43677;False;0	22.31019;True;0	20.68731;True;0	22.99502;False;0	22.9767;False;0	22.63553;False;0	22.63283;False;0	23.20511;False;0	23.03371;False;0	23.16976;False;0	22.98543;False;0	22.95484;False;0	22.44273;False;0	22.80059;False;0	22.45658;False;0	22.489;False;0	22.6539;False;0	22.49858;False;0	23.20832;False;0	22.21428;False;0	22.43675;False;0	22.61419;False;0	22.24258;False;0	22.74316;False;0	65	F5GX77;Q9UI30;J3KNG5;F5GYQ2;M0R242	F5GX77;Q9UI30;J3KNG5;F5GYQ2;M0R242	Multifunctional methyltransferase subunit TRM112-like protein	TRMT112
20.50174;False;0	19.06413;True;0	20.77145;False;0	18.40816;True;0	20.21526;True;0	21.15085;False;0	19.61656;True;0	20.45166;True;0	20.1488;False;0	19.19629;True;0	19.74012;True;0	19.59423;True;0	21.86518;False;0	21.44339;False;0	21.38941;True;0	21.40651;True;0	21.73773;False;0	21.47843;False;0	21.09558;False;0	21.18168;False;0	21.02147;False;0	21.23316;False;0	21.351;False;0	21.04267;False;0	19.84759;True;0	20.89571;False;0	19.79543;True;0	20.51826;False;0	20.8319;False;0	19.74128;True;0	20.5733;False;0	20.60865;False;0	21.18265;False;0	20.16251;True;0	20.91794;False;0	20.45864;False;0	21.1893;False;0	5	F5H6J5;F5GX80;Q6NZY4-2;Q6NZY4	F5H6J5;F5GX80;Q6NZY4-2;Q6NZY4	Zinc finger CCHC domain-containing protein 8	ZCCHC8
20.3497;False;0	20.49531;False;0	20.42255;False;0	20.53365;False;0	20.55272;False;0	20.88517;False;0	19.79343;False;0	20.54095;False;0	20.3309;False;0	19.72464;False;0	21.18095;False;0	20.05245;False;0	21.49541;False;0	21.48694;False;0	22.26259;False;0	22.30655;False;0	22.25145;False;0	21.69647;False;0	21.88591;False;0	19.29836;True;0	21.12711;False;0	21.3285;False;0	20.87787;True;0	20.68278;False;0	21.14002;False;0	19.98641;True;0	21.00038;False;0	18.85859;True;0	20.3566;False;0	21.40333;False;0	20.68842;False;0	19.46374;True;0	20.88889;False;0	20.61755;False;0	20.99886;False;0	20.19928;False;0	19.18344;True;0	23	F5H606;I3L521;F5GXV8;F5GY08;J3KPD3;Q9Y580	F5H606;I3L521;F5GXV8;F5GY08;J3KPD3;Q9Y580	RNA-binding protein 7	RBM7
25.00385;False;0	25.29193;False;0	24.88711;False;0	25.11688;False;0	24.92339;False;0	24.93692;False;0	25.47556;False;0	25.37063;False;0	25.59688;False;0	25.38676;False;0	25.26066;False;0	25.34827;False;0	25.52692;False;0	25.27267;False;0	24.27654;False;0	25.092;False;0	25.36316;False;0	25.37309;False;0	25.38436;False;0	25.3767;False;0	25.72346;False;0	25.72234;False;0	25.50821;False;0	25.25465;False;0	25.31862;False;0	25.49167;False;0	25.45535;False;0	25.43905;False;0	25.8546;False;0	25.72138;False;0	25.75499;False;0	25.83033;False;0	25.54831;False;0	25.70991;False;0	25.53172;False;0	25.45839;False;0	25.74635;False;0	166	F5GXX5;P61803;F5H895	F5GXX5;P61803;F5H895	Dolichyl-diphosphooligosaccharide--protein glycosyltransferase subunit DAD1	DAD1
20.47279;False;0	20.38711;False;0	20.76126;False;0	20.0355;False;0	19.63318;False;0	20.55234;False;0	20.45121;False;0	19.54668;True;0	20.08717;True;0	20.06171;False;0	20.07627;False;0	20.25419;False;0	19.00738;True;0	20.93812;False;0	21.0818;False;0	22.10876;True;0	20.46702;False;0	20.47526;False;0	20.02174;False;0	20.20777;False;0	19.23242;True;0	20.68868;False;0	20.33813;True;0	19.2995;True;0	20.11927;True;0	20.32983;True;0	20.27515;False;0	20.3393;False;0	21.18198;False;0	19.91389;False;0	20.31313;True;0	21.09088;False;0	20.73876;False;0	20.59241;False;0	20.67711;False;0	20.73265;False;0	19.58942;True;0	5	F5H4U8;F5H7C6;F5GYF7;F5H248;Q9UBW8;F5H4Z0;F5H3M6;G3XAP1;F5GXT7	F5H4U8;F5H7C6;F5GYF7;F5H248;Q9UBW8;F5H4Z0;F5H3M6;G3XAP1;F5GXT7	COP9 signalosome complex subunit 7a	COPS7A
24.55672;False;0	24.96719;False;0	24.84719;False;0	24.37325;False;0	24.44487;False;0	24.32224;False;0	24.72988;False;0	24.24402;False;0	23.69615;False;0	24.19483;False;0	23.9581;False;0	24.10749;False;0	25.13328;False;0	24.9033;False;0	21.14299;True;0	21.29356;True;0	24.29747;False;0	24.03901;False;0	24.04051;False;0	24.43141;False;0	24.3105;False;0	24.15012;False;0	23.61975;False;0	24.22192;False;0	24.45149;False;0	24.29348;False;0	24.76177;False;0	24.05234;False;0	23.40769;False;0	24.00118;False;0	23.59024;False;0	24.30591;False;0	23.44821;False;0	23.84374;False;0	23.78965;False;0	23.86929;False;0	23.49265;False;0	39	F5GYQ1;P61421;J3QL14;R4GN72;H3BQB4;H3BSG7	F5GYQ1;P61421;J3QL14;R4GN72	V-type proton ATPase subunit d 1	ATP6V0D1
22.48296;False;0	22.60734;False;0	23.18373;False;0	22.1566;False;0	22.39645;False;0	22.80713;False;0	22.54142;False;0	23.12316;False;0	19.84216;True;0	23.03807;False;0	21.87038;False;0	22.95658;False;0	22.54793;False;0	22.807;False;0	19.326;True;0	20.2545;True;0	22.69328;False;0	22.55733;False;0	22.14264;False;0	22.44942;False;0	22.63425;False;0	22.92123;False;0	22.72361;False;0	23.05091;False;0	22.07995;False;0	23.10722;False;0	22.5022;False;0	22.69424;False;0	22.94724;False;0	22.80758;False;0	22.94122;False;0	22.92799;False;0	23.30619;False;0	19.6564;True;0	22.28994;False;0	22.43237;False;0	21.98447;False;0	15	F5GZ78;P49023-2;P49023;P49023-3;P49023-4;F5H836;E7EMK8	F5GZ78;P49023-2;P49023;P49023-3;P49023-4	Paxillin	PXN
29.31724;False;0	29.47286;False;0	29.6782;False;0	29.45951;False;0	29.54812;False;0	29.67697;False;0	29.41844;False;0	29.2504;False;0	29.4151;False;0	29.27637;False;0	29.2718;False;0	29.47239;False;0	28.64055;False;0	28.61186;False;0	27.44039;False;0	26.15182;False;0	28.89666;False;0	28.80283;False;0	29.05742;False;0	28.23183;False;0	28.06497;False;0	28.45109;False;0	28.18423;False;0	28.00491;False;0	28.20504;False;0	29.14068;False;0	29.14844;False;0	29.31443;False;0	29.34011;False;0	29.47178;False;0	29.26152;False;0	29.37656;False;0	29.63663;False;0	30.01757;False;0	29.41434;False;0	29.25728;False;0	30.04479;False;0	1464	F5GZS6;J3KPF3;P08195-3;P08195;P08195-4;P08195-2;F5H0E2;H0YFS2;F5GZI0;F5H867;H0YFX4;F5GZR9	F5GZS6;J3KPF3;P08195-3;P08195;P08195-4;P08195-2	4F2 cell-surface antigen heavy chain	SLC3A2
23.77535;False;0	23.94762;False;0	23.46463;False;0	23.86278;False;0	23.48284;False;0	23.61178;False;0	19.38046;True;0	23.56558;False;0	22.7763;False;0	23.86212;False;0	18.28004;True;0	23.16964;False;0	23.14933;False;0	22.63653;False;0	19.98104;True;0	20.59951;True;0	19.88344;True;0	22.82559;False;0	22.40813;False;0	22.89578;False;0	20.8073;True;0	21.09404;False;0	20.26067;True;0	20.31031;True;0	21.86352;False;0	23.54026;False;0	19.22636;True;0	23.56151;False;0	23.51473;False;0	23.48124;False;0	23.77906;False;0	19.00556;True;0	23.26069;False;0	19.66109;True;0	22.98277;False;0	22.89325;False;0	22.53877;False;0	12	F5H012;P19474	F5H012;P19474	E3 ubiquitin-protein ligase TRIM21	TRIM21
22.71693;False;0	23.34394;False;0	21.55192;False;0	23.85928;False;0	24.00385;False;0	23.71051;False;0	23.23449;False;0	23.76436;False;0	23.66698;False;0	24.26356;False;0	24.20292;False;0	24.31638;False;0	22.76401;False;0	22.40907;False;0	20.86743;True;0	21.43223;True;0	22.87331;False;0	22.73952;False;0	22.60537;False;0	22.91543;False;0	21.88338;False;0	21.49062;False;0	23.37465;False;0	22.68893;False;0	22.71463;False;0	23.34706;False;0	22.42342;False;0	22.3036;False;0	23.81783;False;0	22.8645;False;0	23.16037;False;0	23.97316;False;0	24.13124;False;0	23.61178;False;0	23.15765;False;0	23.82094;False;0	23.23361;False;0	74	F5H0B0;P55327-2;P55327-4;P55327;P55327-7;P55327-5;P55327-6;P55327-3;E5RFR7;H0YC44;P55327-8;H0YC42;H7C5V3;E5RK35;U3KQQ8	F5H0B0;P55327-2;P55327-4;P55327;P55327-7;P55327-5;P55327-6;P55327-3	Tumor protein D52	TPD52
20.52723;True;0	20.22128;False;0	20.63342;True;0	20.65036;False;0	20.96459;False;0	21.48385;False;0	20.70573;False;0	20.72351;False;0	20.28037;False;0	21.38269;False;0	20.28658;False;0	20.17986;False;0	21.46114;False;0	21.97474;False;0	19.39112;True;0	20.70318;True;0	21.64601;False;0	21.86929;False;0	18.63392;False;0	21.72159;False;0	21.01232;True;0	21.0452;False;0	20.01742;True;0	21.47323;False;0	20.21296;True;0	20.52315;False;0	20.64342;False;0	20.04402;True;0	21.55731;False;0	20.15845;False;0	21.72197;False;0	19.10498;False;0	20.94806;False;0	20.79416;False;0	21.43446;False;0	19.68217;True;0	19.45134;True;0	16	F5H0L8;Q9Y6Y8-2;Q9Y6Y8;H7C4C4;H7C0V8	F5H0L8;Q9Y6Y8-2;Q9Y6Y8	SEC23-interacting protein	SEC23IP
26.9684;False;0	27.10189;False;0	26.44093;False;0	26.43593;False;0	26.60173;False;0	25.8649;False;0	27.47383;False;0	26.56368;False;0	26.74085;False;0	26.88995;False;0	25.58921;False;0	26.02608;False;0	25.49994;False;0	25.49369;False;0	22.40156;False;0	20.8771;False;0	24.4479;False;0	23.69328;False;0	23.6937;False;0	24.92057;False;0	24.51406;False;0	24.36098;False;0	25.16963;False;0	26.59363;False;0	25.83533;False;0	19.97771;False;0	21.87042;False;0	19.35404;False;0	19.66626;False;0	20.34234;False;0	20.63564;False;0	20.88308;False;0	21.86121;False;0	20.08978;False;0	19.94707;False;0	21.22258;False;0	19.28918;False;0	201	P06396-2;F5H1A8;P06396-3;P06396;Q5T0H9;CON__Q3SX14;Q5T0I0;Q5T0H8;Q5T0H7;Q5T0I1	P06396-2;F5H1A8;P06396-3;P06396;Q5T0H9;CON__Q3SX14	Gelsolin	GSN
17.95085;True;0	21.63489;False;0	22.07738;False;0	22.00532;False;0	22.50567;False;0	21.94935;False;0	22.4741;False;0	19.65434;True;0	22.18716;False;0	22.21925;False;0	22.14118;False;0	22.20296;False;0	24.0077;False;0	23.46001;False;0	20.48779;True;0	20.54566;True;0	23.87661;False;0	22.99866;False;0	23.28193;False;0	23.36226;False;0	23.47122;False;0	23.34367;False;0	23.4419;False;0	23.22622;False;0	23.01606;False;0	20.57114;True;0	21.38843;False;0	21.11127;False;0	19.15249;True;0	22.3181;False;0	20.60187;False;0	20.32128;True;0	20.9294;False;0	20.44213;True;0	21.30902;False;0	19.27347;True;0	21.79404;False;0	20	F5H1G8;Q14344	F5H1G8;Q14344	Guanine nucleotide-binding protein subunit alpha-13	GNA13
22.19604;False;0	21.96575;False;0	21.66687;False;0	21.95848;False;0	21.94553;False;0	21.45413;False;0	21.54052;False;0	21.45754;False;0	21.60381;False;0	21.59373;False;0	19.43869;True;0	21.42798;False;0	21.51171;False;0	20.3955;False;0	20.12643;True;0	20.08893;True;0	21.61396;False;0	21.75585;False;0	20.30385;False;0	21.81808;False;0	21.76028;False;0	21.76118;False;0	20.69719;False;0	20.51922;False;0	21.80455;False;0	21.66718;False;0	21.29401;False;0	21.38427;False;0	21.18882;False;0	21.74903;False;0	21.6604;False;0	22.13546;False;0	21.75446;False;0	22.87151;False;0	21.92586;False;0	22.05232;False;0	22.35869;False;0	37	F5H1S9;G8JLB3;Q9Y606-2;Q9Y606;F5H168;F5GY32;F8W9U5;F5H1B2;F5GXL3	F5H1S9;G8JLB3;Q9Y606-2;Q9Y606	tRNA pseudouridine synthase;tRNA pseudouridine synthase A, mitochondrial	PUS1
24.20367;False;0	23.56605;False;0	23.71565;False;0	23.55766;False;0	23.92696;False;0	22.888;False;0	24.79149;False;0	23.81264;False;0	22.84827;False;0	24.42573;False;0	23.24951;False;0	24.37855;False;0	21.40421;False;0	21.0172;False;0	19.25811;True;0	19.93491;True;0	20.10827;False;0	21.24528;False;0	21.43324;False;0	20.70649;False;0	19.98828;True;0	20.6677;False;0	18.73751;True;0	19.72029;False;0	19.73805;False;0	21.57436;False;0	20.42234;False;0	19.20896;False;0	21.11216;False;0	20.98148;False;0	19.62199;True;0	20.62564;True;0	21.97004;False;0	21.01872;True;0	20.95511;False;0	21.36757;False;0	19.75262;True;0	64	F5H1X8;P50851;P50851-2;E9PEM5;H0YAC6;Q5T321;F5GXV7;Q8NFP9;H0Y9N9;H0YA17	F5H1X8;P50851;P50851-2;E9PEM5;H0YAC6	Lipopolysaccharide-responsive and beige-like anchor protein	LRBA
21.95159;False;0	22.13449;False;0	21.94696;False;0	22.51031;False;0	22.11639;False;0	21.61535;False;0	22.19872;False;0	22.03345;False;0	22.28763;False;0	22.04457;False;0	21.84953;False;0	22.32427;False;0	21.59195;False;0	22.2319;False;0	20.10807;True;0	21.0391;True;0	21.40338;False;0	21.65281;False;0	20.72084;False;0	21.73562;False;0	22.08628;False;0	21.69481;False;0	21.48153;False;0	21.58151;False;0	21.28828;False;0	21.98961;False;0	23.12112;False;0	22.8632;False;0	23.18001;False;0	23.4381;False;0	22.32386;False;0	22.37279;False;0	23.51364;False;0	22.49595;False;0	22.21282;False;0	22.01471;False;0	21.88207;False;0	18	F5H1Y4;Q9HD26-2;Q9HD26;Q9HD26-3	F5H1Y4;Q9HD26-2;Q9HD26;Q9HD26-3	Golgi-associated PDZ and coiled-coil motif-containing protein	GOPC
24.54245;False;0	24.46967;False;0	24.45312;False;0	24.06784;False;0	24.35864;False;0	24.13923;False;0	24.05606;False;0	24.29803;False;0	24.176;False;0	24.28701;False;0	23.308;False;0	23.65676;False;0	25.66332;False;0	25.67422;False;0	22.82956;False;0	22.83965;False;0	25.18677;False;0	25.04648;False;0	25.04926;False;0	25.14554;False;0	24.9668;False;0	24.62617;False;0	25.07316;False;0	24.829;False;0	24.75761;False;0	24.65682;False;0	24.42707;False;0	24.46114;False;0	24.74407;False;0	24.02876;False;0	24.55894;False;0	24.46519;False;0	24.67982;False;0	24.03229;False;0	24.23885;False;0	24.29614;False;0	23.80794;False;0	172	F5H223;F5H2S7;Q13561;Q13561-3;Q13561-2;H0YI98;F8W1I6;F8VW18;H0YHL1;F8VX93;F8VRV7	F5H223;F5H2S7;Q13561;Q13561-3;Q13561-2;H0YI98;F8W1I6;F8VW18	Dynactin subunit 2	DCTN2
26.82129;False;0	26.83954;False;0	26.71057;False;0	26.81531;False;0	26.43403;False;0	26.66655;False;0	26.77643;False;0	26.53371;False;0	25.77236;False;0	26.88937;False;0	26.32105;False;0	26.37184;False;0	26.9336;False;0	26.88972;False;0	27.00528;False;0	26.59505;False;0	26.74137;False;0	26.81348;False;0	26.44699;False;0	26.51244;False;0	26.2696;False;0	26.12258;False;0	26.40005;False;0	26.25021;False;0	26.07794;False;0	26.62645;False;0	26.14169;False;0	26.58592;False;0	26.76964;False;0	25.93128;False;0	26.40793;False;0	26.4299;False;0	26.47537;False;0	25.57057;False;0	25.97242;False;0	26.12906;False;0	25.13002;False;0	582	F5H2F4;P11586;G3V2B8;G3V3L6	F5H2F4;P11586;G3V2B8;G3V3L6	C-1-tetrahydrofolate synthase, cytoplasmic;Methylenetetrahydrofolate dehydrogenase;Methenyltetrahydrofolate cyclohydrolase;Formyltetrahydrofolate synthetase;C-1-tetrahydrofolate synthase, cytoplasmic, N-terminally processed	MTHFD1
21.42916;False;0	21.20437;False;0	20.69549;False;0	20.66206;False;0	20.61666;False;0	19.84554;True;0	20.79559;False;0	20.2039;True;0	20.2227;False;0	20.43033;False;0	19.83966;True;0	20.41818;True;0	20.93647;False;0	21.811;False;0	20.5142;True;0	21.32765;True;0	21.16564;False;0	19.34816;True;0	18.89296;True;0	21.58614;False;0	21.0979;False;0	20.99845;False;0	21.1201;False;0	22.02506;False;0	21.10847;False;0	20.94399;False;0	20.21691;False;0	20.53621;False;0	18.81157;True;0	20.66596;False;0	20.06303;False;0	20.29692;False;0	20.17962;False;0	20.07614;True;0	18.93287;True;0	18.78079;True;0	19.99134;False;0	4	F5H2J3;Q96GC9;K7EL93;K7EL74;K7ENU2;K7EK01;K7EMI0;K7ELS2;K7EPE7;B4DED7;B4DGZ7;B4DVV9	F5H2J3;Q96GC9;K7EL93;K7EL74;K7ENU2;K7EK01;K7EMI0;K7ELS2;K7EPE7;B4DED7;B4DGZ7;B4DVV9	Vacuole membrane protein 1	VMP1;TMEM49
19.50685;True;0	20.29233;False;0	19.87647;False;0	18.89189;True;0	19.80756;True;0	20.41287;False;0	20.33309;False;0	19.35024;True;0	20.0438;False;0	20.15808;False;0	19.09675;True;0	18.67451;True;0	20.28241;False;0	20.20418;True;0	21.11918;True;0	21.3841;True;0	19.56584;True;0	18.40615;True;0	19.53838;True;0	20.02242;False;0	20.46613;False;0	20.16243;True;0	20.41163;False;0	20.66605;False;0	20.13721;False;0	20.90852;False;0	21.391;False;0	19.60003;True;0	20.67409;False;0	20.50057;False;0	20.71297;False;0	21.31959;False;0	21.12956;False;0	21.55539;False;0	20.57459;False;0	20.94185;False;0	20.96471;True;0	5	F5H345;P08397-2;P08397;F5GY90;F5H226;P08397-4;P08397-3	F5H345;P08397-2;P08397;F5GY90;F5H226;P08397-4;P08397-3	Porphobilinogen deaminase	HMBS
23.81617;False;0	23.29558;False;0	23.94753;False;0	23.88577;False;0	23.81059;False;0	24.01171;False;0	24.26485;False;0	23.96182;False;0	23.83277;False;0	24.57911;False;0	23.67055;False;0	24.27177;False;0	24.34361;False;0	24.69763;False;0	20.60129;True;0	20.83433;True;0	24.6774;False;0	24.83113;False;0	24.69732;False;0	24.48444;False;0	23.80646;False;0	24.37332;False;0	24.29369;False;0	24.43027;False;0	24.22861;False;0	24.77535;False;0	24.3656;False;0	24.87056;False;0	24.92846;False;0	24.4768;False;0	24.68073;False;0	24.86117;False;0	25.17915;False;0	24.82299;False;0	24.43485;False;0	24.70672;False;0	24.29186;False;0	216	F5H365;Q15436;F5H6C4;B3KXI2;G3V4V1;G3V1W4;G3V3G5;G3V2R6;G3V5X8;G3V4Q2;G3V5K1	F5H365;Q15436;F5H6C4;B3KXI2	Protein transport protein Sec23A	SEC23A
23.21318;False;0	22.73314;False;0	21.51046;False;0	21.85567;False;0	22.21525;False;0	21.94995;False;0	22.03852;False;0	22.61034;False;0	21.89852;False;0	22.15875;False;0	21.88922;False;0	22.61544;False;0	22.92684;False;0	22.86527;False;0	23.20111;False;0	23.54498;False;0	22.51583;False;0	22.37066;False;0	22.45711;False;0	22.60501;False;0	22.52967;False;0	22.61861;False;0	22.63936;False;0	22.01386;False;0	22.24598;False;0	22.17319;False;0	22.36169;False;0	22.35073;False;0	22.2304;False;0	22.07244;False;0	22.29056;False;0	22.23935;False;0	22.70299;False;0	22.52054;False;0	22.4491;False;0	22.68789;False;0	22.88777;False;0	30	F5H442;Q99816;Q99816-2;J3QRU6;J3QKS4	F5H442;Q99816;Q99816-2	Tumor susceptibility gene 101 protein	TSG101
19.27276;False;0	19.98899;False;0	19.87643;False;0	18.50793;False;0	20.04525;True;0	19.00141;True;0	18.77532;True;0	20.5236;True;0	19.26908;False;0	19.0971;True;0	19.63509;False;0	20.57052;False;0	21.61814;False;0	23.05096;False;0	19.82178;True;0	21.03403;False;0	20.62765;False;0	20.9058;False;0	19.07906;False;0	22.83528;False;0	18.88884;False;0	22.38451;False;0	21.34039;False;0	22.39383;False;0	23.01579;False;0	19.44551;True;0	18.98732;False;0	19.8004;False;0	20.18651;True;0	17.8597;True;0	19.97845;True;0	19.78258;False;0	20.17785;True;0	20.03213;True;0	19.72636;True;0	18.86363;False;0	19.49638;True;0	9	F5H4E4;Q9HA64;I3L2G3;I3L378;I3L139	F5H4E4;Q9HA64;I3L2G3	Ketosamine-3-kinase	FN3KRP
21.91262;False;0	21.6999;False;0	22.14461;False;0	20.93977;False;0	21.90976;False;0	21.98708;False;0	22.42209;False;0	22.03523;False;0	21.49848;False;0	22.44124;False;0	22.04293;False;0	22.0172;False;0	21.28207;False;0	21.64452;False;0	21.0442;True;0	21.20729;True;0	21.94152;False;0	21.8375;False;0	21.84015;False;0	21.75809;False;0	22.34989;False;0	21.48846;False;0	21.04886;False;0	20.51595;False;0	21.38543;False;0	20.2475;True;0	20.79915;False;0	21.34679;False;0	19.13829;True;0	21.01767;False;0	21.46772;False;0	21.43832;False;0	21.41875;False;0	19.55253;True;0	19.69753;True;0	18.95005;True;0	19.47139;True;0	11	F5H569;Q93050-1;Q93050;Q93050-3;B7Z641;B7Z2A9;F5H1T6;K7EM24;K7EQW2;K7ELZ6;K7ERA0;K7ERA6;K7EN36;K7EPG4	F5H569;Q93050-1;Q93050;Q93050-3;B7Z641;B7Z2A9;F5H1T6	V-type proton ATPase 116 kDa subunit a isoform 1;V-type proton ATPase subunit a	ATP6V0A1
22.26405;False;0	22.06434;False;0	21.19226;False;0	22.24737;False;0	21.41957;False;0	20.98405;False;0	21.81421;False;0	22.10968;False;0	21.48969;False;0	22.99941;False;0	21.90958;False;0	21.69221;False;0	20.47397;True;0	20.24305;True;0	20.38329;True;0	20.96314;True;0	19.88678;True;0	20.22426;True;0	19.42826;True;0	20.28707;True;0	20.284;True;0	19.90486;True;0	19.34942;True;0	20.10049;True;0	19.37507;True;0	20.10267;True;0	18.77133;True;0	21.80711;False;0	21.39503;False;0	20.65735;False;0	22.20726;False;0	21.87042;False;0	21.56318;False;0	21.87132;False;0	21.37984;False;0	21.70603;False;0	22.23122;False;0	21	F5H5A1;Q4G176;H0YGC7;F5H362;F5H755;F5H3B2;H0YH37;F5H2G6	F5H5A1;Q4G176;H0YGC7;F5H362;F5H755	Acyl-CoA synthetase family member 3, mitochondrial	ACSF3
23.33688;False;0	22.67592;False;0	23.07195;False;0	22.80168;False;0	22.84667;False;0	22.60137;False;0	23.5775;False;0	23.05066;False;0	22.61823;False;0	23.11736;False;0	22.41421;False;0	22.79467;False;0	22.82172;False;0	23.19304;False;0	23.18083;False;0	23.16967;False;0	23.18701;False;0	23.27725;False;0	22.9775;False;0	23.29418;False;0	23.31077;False;0	23.02271;False;0	23.68891;False;0	22.39493;False;0	22.77129;False;0	23.23373;False;0	22.50928;False;0	23.11059;False;0	23.43873;False;0	22.5471;False;0	22.50855;False;0	23.23588;False;0	23.15097;False;0	23.10279;False;0	22.60847;False;0	23.28799;False;0	21.53027;False;0	80	F5H5C2;Q8WUM0;Q5T8N1;Q5TDI3	F5H5C2;Q8WUM0;Q5T8N1	Nuclear pore complex protein Nup133	NUP133
24.58537;False;0	24.69136;False;0	25.1305;False;0	25.01167;False;0	24.83118;False;0	25.22905;False;0	24.89758;False;0	24.46376;False;0	25.58598;False;0	25.34976;False;0	25.70089;False;0	25.05561;False;0	24.60399;False;0	25.23177;False;0	24.59235;False;0	23.61459;False;0	25.06653;False;0	25.52229;False;0	25.84153;False;0	24.85019;False;0	24.55204;False;0	25.65794;False;0	24.25789;False;0	24.89906;False;0	25.27764;False;0	25.24434;False;0	25.31271;False;0	25.89855;False;0	25.85462;False;0	25.65423;False;0	26.00573;False;0	24.73459;False;0	25.41109;False;0	25.6233;False;0	25.39849;False;0	26.6006;False;0	25.52115;False;0	207	F5H5D3;Q9BQE3;F8VVB9;F8VRZ4;F8VS66;F8VX09;F8VWV9;F8VRK0;F8W0F6;Q9H853;F8VXZ7	F5H5D3;Q9BQE3;F8VVB9	Tubulin alpha-1C chain	TUBA1C;TUBA1B
23.45576;False;0	22.71026;False;0	24.60014;False;0	23.75338;False;0	24.24438;False;0	24.57473;False;0	22.73917;False;0	20.73132;False;0	21.94585;False;0	23.26957;False;0	22.69207;False;0	23.2363;False;0	22.47764;False;0	21.87882;False;0	19.60491;True;0	20.16565;True;0	19.51171;False;0	22.89356;False;0	22.51162;False;0	23.43505;False;0	21.47857;False;0	18.61836;True;0	20.05682;False;0	22.1934;False;0	22.97427;False;0	23.59946;False;0	23.61448;False;0	23.98163;False;0	24.16707;False;0	25.03124;False;0	23.3534;False;0	24.48855;False;0	23.93652;False;0	24.3105;False;0	25.42098;False;0	24.12731;False;0	24.05928;False;0	60	F5H5I6;H0Y8R1;H0YAK1;Q12849;Q12849-5;H0YAM1	F5H5I6;H0Y8R1;H0YAK1;Q12849;Q12849-5	G-rich sequence factor 1	GRSF1
26.97378;False;0	26.98174;False;0	26.90885;False;0	27.08628;False;0	26.86656;False;0	26.99302;False;0	26.86136;False;0	26.92082;False;0	26.41146;False;0	27.06712;False;0	26.78569;False;0	26.8839;False;0	26.13175;False;0	26.1698;False;0	26.66736;False;0	23.97526;False;0	26.44747;False;0	26.61821;False;0	26.63062;False;0	26.5117;False;0	26.72078;False;0	26.37658;False;0	26.33475;False;0	26.05511;False;0	26.01118;False;0	27.09869;False;0	26.85341;False;0	27.50021;False;0	27.23361;False;0	26.98653;False;0	27.23599;False;0	27.37468;False;0	27.39722;False;0	27.32783;False;0	27.28604;False;0	27.50937;False;0	27.2469;False;0	805	F5H698;Q9P2J5;B4DJ10;B4DER1	F5H698;Q9P2J5;B4DJ10;B4DER1	Leucine--tRNA ligase, cytoplasmic	LARS
26.51028;False;0	26.26327;False;0	26.46621;False;0	26.14612;False;0	26.44348;False;0	26.39996;False;0	26.8629;False;0	25.66427;False;0	25.48527;False;0	26.2321;False;0	26.62784;False;0	26.5366;False;0	27.48577;False;0	27.46684;False;0	26.02924;False;0	24.79714;False;0	27.71542;False;0	27.93393;False;0	27.09336;False;0	26.0826;False;0	25.86006;False;0	27.30991;False;0	26.10295;False;0	26.12733;False;0	26.9215;False;0	19.19111;False;0	21.09507;False;0	20.6264;False;0	21.41044;False;0	19.67155;False;0	20.60765;False;0	21.14687;False;0	21.84506;False;0	21.50882;False;0	20.88971;False;0	20.45192;False;0	22.381;False;0	508	F5H6E2;O00159-2;O00159-3;O00159;I3L204;I3L4D4;I3L501;I3L3Y6;I3L168;I3L3F5	F5H6E2;O00159-2;O00159-3;O00159	Unconventional myosin-Ic	MYO1C
21.45789;False;0	21.70362;False;0	22.00734;False;0	21.8573;False;0	21.6348;False;0	21.87339;False;0	21.74804;False;0	22.08125;False;0	22.12146;False;0	21.29362;False;0	21.88547;False;0	22.22762;False;0	19.80245;False;0	19.81685;False;0	20.72104;True;0	20.12234;True;0	20.8768;False;0	20.6796;False;0	21.38559;False;0	21.36613;False;0	21.49292;False;0	20.35928;True;0	20.84995;False;0	21.39158;False;0	19.92789;True;0	21.33052;False;0	21.14495;False;0	20.93841;False;0	21.17937;False;0	21.19839;False;0	21.09957;False;0	21.64588;False;0	21.75463;False;0	21.39114;True;0	21.80097;False;0	21.67689;False;0	21.57446;False;0	18	F5H6G7;Q9BSC4-2;Q9BSC4-4;Q9BSC4	F5H6G7;Q9BSC4-2;Q9BSC4-4;Q9BSC4	Nucleolar protein 10	NOL10
22.75719;False;0	23.97596;False;0	22.44349;False;0	22.7071;False;0	23.72806;False;0	22.1461;False;0	21.49072;False;0	24.04627;False;0	24.7752;False;0	23.03059;False;0	24.24757;False;0	23.49265;False;0	26.77455;False;0	26.9526;False;0	22.72407;False;0	21.55095;True;0	27.06199;False;0	27.04396;False;0	26.79117;False;0	27.67889;False;0	27.29158;False;0	28.25957;False;0	27.27923;False;0	28.01744;False;0	27.59064;False;0	26.86242;False;0	27.01712;False;0	26.48524;False;0	26.54366;False;0	27.51435;False;0	27.3327;False;0	25.95516;False;0	25.71811;False;0	27.48454;False;0	26.84912;False;0	26.26216;False;0	27.24681;False;0	167	F5H6I0;P61769;H0YLF3	F5H6I0;P61769;H0YLF3	Beta-2-microglobulin;Beta-2-microglobulin form pI 5.3	B2M
19.05211;False;0	20.10481;True;0	20.69753;False;0	20.50057;False;0	20.39979;False;0	20.31307;False;0	20.63467;False;0	19.95759;False;0	21.02553;False;0	20.53953;False;0	18.4396;True;0	20.89541;False;0	20.68106;False;0	21.15277;False;0	20.69556;True;0	20.2575;True;0	21.19532;False;0	21.76591;False;0	21.37411;False;0	20.76668;False;0	21.56421;False;0	20.85339;False;0	19.06724;True;0	20.66032;False;0	20.7615;False;0	21.41158;False;0	22.43273;False;0	22.45114;False;0	22.48102;False;0	22.47689;False;0	22.40335;False;0	22.44354;False;0	22.5447;False;0	22.78961;False;0	22.41072;False;0	22.60103;False;0	21.98701;False;0	20	F5H6U7;Q9Y3E0;G3V1U5;F5GWD8;F5GXH6	F5H6U7;Q9Y3E0;G3V1U5	Vesicle transport protein GOT1B	GOLT1B
20.9796;False;0	19.63582;False;0	19.6584;False;0	20.6452;True;0	20.26201;False;0	20.1988;False;0	19.72699;True;0	20.79416;False;0	20.52028;False;0	20.4;True;0	19.9739;True;0	19.99369;False;0	19.98718;False;0	19.872;False;0	20.09509;True;0	20.57525;True;0	20.31063;False;0	19.08875;True;0	20.38406;False;0	20.51412;False;0	21.74878;False;0	20.43924;True;0	20.54177;True;0	20.22952;False;0	21.12016;False;0	19.65978;False;0	20.83585;True;0	20.54628;True;0	21.28156;False;0	21.42813;False;0	20.06474;False;0	20.41462;False;0	20.38374;False;0	19.3807;True;0	21.6793;False;0	20.47348;True;0	21.3656;False;0	11	F5H721;Q9Y2W2;F5H5G4	F5H721;Q9Y2W2	WW domain-binding protein 11	WBP11
24.3345;False;0	24.40925;False;0	24.41177;False;0	24.13845;False;0	24.38331;False;0	24.29383;False;0	24.43727;False;0	24.38106;False;0	24.35589;False;0	24.49473;False;0	24.16776;False;0	24.254;False;0	25.8829;False;0	25.81543;False;0	23.8148;False;0	23.59582;False;0	25.95555;False;0	25.95511;False;0	25.59044;False;0	25.72998;False;0	25.6191;False;0	25.63206;False;0	25.51199;False;0	24.93612;False;0	25.26148;False;0	24.30229;False;0	24.18094;False;0	23.92606;False;0	24.09925;False;0	24.59588;False;0	24.11981;False;0	24.3648;False;0	24.39499;False;0	24.40672;False;0	24.29495;False;0	23.17845;False;0	23.86665;False;0	166	J3KN69;Q6PIU2;Q6PIU2-2;F5H7K4;Q6PIU2-3;H7C046;F8WE33	J3KN69;Q6PIU2;Q6PIU2-2;F5H7K4;Q6PIU2-3;H7C046	Neutral cholesterol ester hydrolase 1	NCEH1
26.97858;False;0	26.81262;False;0	26.59889;False;0	27.03559;False;0	26.576;False;0	26.42936;False;0	26.75098;False;0	25.99058;False;0	26.11223;False;0	26.93202;False;0	25.63389;False;0	26.02884;False;0	25.55092;False;0	25.34881;False;0	23.21396;False;0	21.98517;False;0	25.60594;False;0	25.67667;False;0	24.8511;False;0	25.23965;False;0	24.76754;False;0	24.37617;False;0	25.3533;False;0	25.54242;False;0	25.5407;False;0	26.25751;False;0	26.13193;False;0	26.14016;False;0	26.51578;False;0	25.57816;False;0	26.1166;False;0	26.23582;False;0	26.73053;False;0	25.82709;False;0	26.04091;False;0	26.39418;False;0	26.6803;False;0	381	F5H897;Q12931;I3L0K7;I3L239;I3L2D5	F5H897;Q12931;I3L0K7	Heat shock protein 75 kDa, mitochondrial	TRAP1
24.34888;False;0	24.46395;False;0	24.51394;False;0	24.39944;False;0	24.26084;False;0	24.41455;False;0	24.4159;False;0	24.57738;False;0	24.31292;False;0	24.63815;False;0	24.40334;False;0	24.56796;False;0	25.13555;False;0	25.0242;False;0	19.38453;True;0	23.63931;False;0	25.02284;False;0	24.85153;False;0	25.11096;False;0	24.95673;False;0	24.76871;False;0	24.52456;False;0	25.17931;False;0	24.80464;False;0	24.68287;False;0	24.95278;False;0	24.75175;False;0	24.87797;False;0	24.79293;False;0	25.14028;False;0	24.83807;False;0	24.99222;False;0	24.71853;False;0	24.78077;False;0	24.64422;False;0	24.67971;False;0	24.69567;False;0	247	Q99733;F5HFY4;C9JZI7;C9J6D1;A8MXH2;E9PNW0;E9PJJ2;E9PS34;E9PNJ7;E9PKT8;H0YCI4;E9PP22;E9PKI2;C9J1B1	Q99733;F5HFY4;C9JZI7;C9J6D1;A8MXH2;E9PNW0;E9PJJ2;E9PS34;E9PNJ7;E9PKT8	Nucleosome assembly protein 1-like 4	NAP1L4
23.49412;False;0	23.44973;False;0	23.55836;False;0	23.28842;False;0	23.23888;False;0	22.76081;False;0	23.66221;False;0	23.39571;False;0	22.42534;False;0	23.76497;False;0	22.81628;False;0	23.19343;False;0	23.75664;False;0	23.88381;False;0	23.60784;False;0	23.03612;False;0	23.43657;False;0	23.67648;False;0	23.98294;False;0	23.9453;False;0	24.09844;False;0	24.02403;False;0	23.5341;False;0	23.88651;False;0	23.28122;False;0	23.4086;False;0	23.43466;False;0	23.03674;False;0	23.54851;False;0	23.03366;False;0	23.05889;False;0	23.39624;False;0	23.92542;False;0	22.67155;False;0	23.38653;False;0	23.01647;False;0	20.79598;False;0	71	P49790;F6QR24	P49790;F6QR24	Nuclear pore complex protein Nup153	NUP153
19.6708;False;0	18.71417;True;0	21.10082;True;0	20.19414;True;0	20.83504;True;0	20.25477;False;0	20.24957;False;0	20.23491;True;0	19.63169;True;0	20.19736;False;0	20.05285;False;0	19.67237;False;0	19.70961;False;0	19.53493;True;0	19.93356;True;0	19.39365;True;0	19.38738;True;0	20.64992;False;0	19.95137;True;0	21.32959;False;0	19.07195;False;0	21.25205;False;0	21.22205;False;0	21.53611;False;0	21.18701;False;0	19.86352;False;0	20.40125;False;0	20.03113;True;0	19.83263;False;0	20.19123;False;0	20.62623;False;0	19.17521;False;0	19.98815;False;0	19.28981;False;0	20.27719;False;0	19.38645;True;0	19.47195;True;0	14	F6S0T5;O60341;O60341-2	F6S0T5;O60341;O60341-2	Lysine-specific histone demethylase 1A	KDM1A
22.43415;False;0	22.48797;False;0	23.06395;False;0	22.14274;False;0	21.74968;False;0	23.00467;False;0	22.91452;False;0	22.31066;False;0	22.04986;False;0	22.18389;False;0	21.47388;False;0	22.10524;False;0	21.16662;False;0	21.59035;False;0	21.13251;False;0	21.7575;True;0	22.0478;False;0	21.34213;False;0	19.10572;True;0	20.87755;True;0	20.53365;False;0	20.87672;True;0	20.18502;True;0	22.44278;False;0	21.34164;False;0	22.3681;False;0	21.7634;False;0	22.06615;False;0	22.42593;False;0	21.05953;False;0	21.38153;False;0	22.26023;False;0	22.00987;False;0	21.51557;False;0	21.80743;False;0	21.9226;False;0	22.33137;False;0	19	F6T1Q0;Q6L8Q7-2;Q6L8Q7	F6T1Q0;Q6L8Q7-2;Q6L8Q7	2,5-phosphodiesterase 12	PDE12
25.86422;False;0	25.9228;False;0	26.06983;False;0	25.88274;False;0	26.00256;False;0	25.93157;False;0	25.55447;False;0	25.88941;False;0	25.51105;False;0	25.86731;False;0	25.54486;False;0	25.85863;False;0	25.75313;False;0	25.56616;False;0	25.57986;False;0	24.13179;False;0	25.88318;False;0	26.02747;False;0	26.06684;False;0	25.69716;False;0	26.12855;False;0	25.87734;False;0	25.69816;False;0	25.61347;False;0	25.48013;False;0	25.93865;False;0	25.76911;False;0	26.06846;False;0	26.17927;False;0	26.05138;False;0	25.95178;False;0	26.12751;False;0	26.02022;False;0	25.90862;False;0	25.93542;False;0	25.83065;False;0	25.87458;False;0	536	F8VPD4;P27708;H7C2E4;H7C3Z5;H7BZB3	F8VPD4;P27708	CAD protein;Glutamine-dependent carbamoyl-phosphate synthase;Aspartate carbamoyltransferase;Dihydroorotase	CAD
25.09929;False;0	25.02766;False;0	24.60761;False;0	24.58245;False;0	24.62148;False;0	24.45933;False;0	24.4632;False;0	25.02204;False;0	25.5441;False;0	24.70872;False;0	24.71811;False;0	24.67557;False;0	24.55491;False;0	24.71994;False;0	23.00426;False;0	18.72162;True;0	24.74807;False;0	24.55268;False;0	24.79457;False;0	24.33443;False;0	24.50579;False;0	24.56692;False;0	24.71193;False;0	25.46582;False;0	25.46398;False;0	24.84052;False;0	25.21875;False;0	24.74175;False;0	24.53261;False;0	24.95624;False;0	24.94748;False;0	24.64883;False;0	24.73691;False;0	24.88036;False;0	24.67433;False;0	25.28828;False;0	24.9686;False;0	236	F8VQ10;Q13838;Q13838-2;Q5STU3;B4DP52;F6WLT2;F6S4E6;F6UN21;F6TRA5;F6UJC5;H0Y400;F6QYI9;K7EPJ3;F6R6M7;B4DIJ6;K7ENP6;F6QWI5;K7EL56;K7EIL8;F6U6E2;K7EN69;F6S2B7;F6SXL5;E7EMX2;H0YCC6;K7EN25	F8VQ10;Q13838;Q13838-2;Q5STU3;B4DP52;F6WLT2	Spliceosome RNA helicase DDX39B	DDX39B;hCG_2005638
19.09503;True;0	19.14547;False;0	19.81352;True;0	20.05927;True;0	20.06246;True;0	20.08041;True;0	19.94692;False;0	20.27791;True;0	20.24632;False;0	20.21478;False;0	19.20702;True;0	20.42265;False;0	22.26817;False;0	22.85814;False;0	22.96519;False;0	23.31008;False;0	21.83981;False;0	22.4547;False;0	21.18253;False;0	23.2466;False;0	21.95493;False;0	22.91936;False;0	22.38753;False;0	22.45342;False;0	22.53502;False;0	23.4051;False;0	21.65888;False;0	23.11718;False;0	22.11972;False;0	22.59855;False;0	22.01624;False;0	19.69666;True;0	23.194;False;0	21.10188;False;0	21.87841;False;0	21.89582;False;0	20.90485;False;0	20	F8VQR7;F8VW96;Q16527	F8VQR7;F8VW96;Q16527	Cysteine and glycine-rich protein 2	CSRP2
20.29681;False;0	20.54302;False;0	20.70734;False;0	21.33598;False;0	21.49775;False;0	20.66327;False;0	20.36698;False;0	19.31635;True;0	21.82613;False;0	21.03369;False;0	20.36848;False;0	18.50606;True;0	19.91696;True;0	19.59543;True;0	20.54922;True;0	20.45905;True;0	19.63123;True;0	19.58754;False;0	20.57066;True;0	18.92833;False;0	19.73272;True;0	19.58822;True;0	19.25225;False;0	19.99051;True;0	19.49088;True;0	21.95663;False;0	23.07651;False;0	22.88906;False;0	23.45036;False;0	23.90976;False;0	22.9388;False;0	23.27469;False;0	23.41854;False;0	23.25839;False;0	23.26313;False;0	23.34055;False;0	23.23434;False;0	53	F8VSZ4;Q9UIW2;Q9HCM2-4;Q9HCM2	F8VSZ4;Q9UIW2	Plexin-A1	PLXNA1
20.72908;False;0	21.3931;False;0	19.87846;True;0	21.48532;False;0	19.02362;True;0	21.89527;False;0	19.93348;True;0	22.77822;False;0	20.4577;True;0	20.56206;True;0	22.83474;False;0	19.78787;True;0	23.33156;False;0	18.90317;True;0	20.15737;True;0	22.33552;False;0	23.55918;False;0	21.57893;False;0	23.76648;False;0	21.2781;False;0	25.04984;False;0	24.40516;False;0	24.90325;False;0	20.06487;False;0	20.44136;True;0	23.30173;False;0	23.64394;False;0	24.25695;False;0	23.35528;False;0	24.69578;False;0	23.55754;False;0	24.55982;False;0	24.05904;False;0	23.97762;False;0	25.01708;False;0	23.32965;False;0	25.01878;False;0	53	F8VU90;Q9NYL4-2;Q9NYL4;H0YHM7;F8VXK0;J3KN11;E9PAR0	F8VU90;Q9NYL4-2;Q9NYL4	Peptidyl-prolyl cis-trans isomerase;Peptidyl-prolyl cis-trans isomerase FKBP11	FKBP11
23.53398;False;0	23.69296;False;0	23.35219;False;0	23.20595;False;0	23.34692;False;0	22.73773;False;0	22.65406;False;0	23.30577;False;0	23.12146;False;0	23.46949;False;0	23.48038;False;0	22.86554;False;0	23.2428;False;0	23.21321;False;0	20.31738;True;0	20.74489;True;0	23.28799;False;0	23.29586;False;0	23.81929;False;0	22.80091;False;0	23.28277;False;0	23.23536;False;0	23.59468;False;0	23.23163;False;0	23.21282;False;0	22.94226;False;0	23.68121;False;0	23.61953;False;0	23.76648;False;0	23.26785;False;0	23.35003;False;0	23.04793;False;0	23.70546;False;0	22.93081;False;0	23.80164;False;0	23.71429;False;0	22.34164;False;0	89	F8VVA7;P61923;F8VWL5;F8VXB1;F8W156;F8W651;F8VYZ4;F8VS17;F8VUC5;F8VXR1;B4DDX8;F8VYK5;F8VYE0;B4DHZ0	F8VVA7;P61923;F8VWL5;F8VXB1;F8W156;F8W651;F8VYZ4;F8VS17;F8VUC5;F8VXR1;B4DDX8	Coatomer subunit zeta-1	COPZ1
21.4938;False;0	21.5121;False;0	22.695;False;0	21.9061;False;0	22.03936;False;0	22.6049;False;0	22.51675;False;0	21.68817;False;0	22.76729;False;0	21.35122;False;0	21.66206;False;0	22.53946;False;0	22.00268;False;0	21.79404;False;0	19.79632;True;0	20.60946;True;0	21.78145;False;0	20.79741;False;0	21.6838;False;0	22.16352;False;0	21.02931;False;0	22.35716;False;0	22.54656;False;0	22.04773;False;0	21.72084;False;0	21.18779;False;0	22.70712;False;0	21.87132;False;0	21.57117;False;0	22.35834;False;0	20.56197;False;0	21.41173;False;0	22.51333;False;0	22.5991;False;0	22.01917;False;0	21.71184;False;0	22.42652;False;0	18	F8VVL1;O43583	F8VVL1;O43583	Density-regulated protein	DENR
27.53297;False;0	27.59918;False;0	27.8194;False;0	27.71686;False;0	27.81421;False;0	27.68151;False;0	27.83629;False;0	27.51916;False;0	27.07357;False;0	27.45936;False;0	27.27151;False;0	27.44924;False;0	26.8776;False;0	26.66003;False;0	28.13188;False;0	28.20401;False;0	27.30739;False;0	27.50975;False;0	27.12593;False;0	26.98999;False;0	27.13565;False;0	26.576;False;0	26.68177;False;0	25.92368;False;0	26.25054;False;0	27.55091;False;0	27.54584;False;0	27.51856;False;0	27.59149;False;0	27.94654;False;0	27.50279;False;0	28.01201;False;0	27.84846;False;0	27.79829;False;0	28.04578;False;0	27.53193;False;0	27.61625;False;0	334	H0YHA7;J3QQ67;F8VWC5;Q07020;F8VUA6;F8VYV2;G3V203	H0YHA7;J3QQ67;F8VWC5;Q07020;F8VUA6;F8VYV2;G3V203	60S ribosomal protein L18	RPL18
20.0312;False;0	20.11705;False;0	20.88181;False;0	20.07653;False;0	20.03437;True;0	21.06237;False;0	19.91163;True;0	21.25026;False;0	20.57432;False;0	19.71863;False;0	20.14009;False;0	19.46126;True;0	21.73686;False;0	22.23322;False;0	21.21904;False;0	21.0064;True;0	21.04039;False;0	21.38911;False;0	21.17292;False;0	21.92013;False;0	21.64055;False;0	20.78021;False;0	22.29384;False;0	21.07927;False;0	19.16655;True;0	21.45171;False;0	20.58298;False;0	19.91311;False;0	21.06487;False;0	20.80719;False;0	19.74315;True;0	20.4107;False;0	21.44723;False;0	20.76717;False;0	20.47981;False;0	23.41183;False;0	20.49678;False;0	17	F8VXC8;Q8TAQ2-2;Q8TAQ2-3;Q8TAQ2;F8VZW6	F8VXC8;Q8TAQ2-2;Q8TAQ2-3;Q8TAQ2	SWI/SNF complex subunit SMARCC2	SMARCC2
20.82741;False;0	21.6313;False;0	21.26939;False;0	21.17706;False;0	21.39205;False;0	20.54028;False;0	19.81434;False;0	19.62335;False;0	20.03939;False;0	20.70708;False;0	19.33449;True;0	19.64539;False;0	20.43777;False;0	20.66822;False;0	19.84449;True;0	21.40298;True;0	21.09397;False;0	20.7967;False;0	21.80436;False;0	20.6543;False;0	20.93531;False;0	21.07352;False;0	20.25014;False;0	19.85711;False;0	19.79213;True;0	20.97582;False;0	20.34072;False;0	20.74131;False;0	20.51528;False;0	20.78117;False;0	20.41235;False;0	21.0233;False;0	20.49062;False;0	20.80357;False;0	20.77378;False;0	20.21881;False;0	20.51865;False;0	29	F8W1I4;F8VY40;Q96J85;Q71RC2-7;Q71RC2-6;Q71RC2-5;Q71RC2-3;Q71RC2;Q71RC2-4	F8W1I4;F8VY40;Q96J85;Q71RC2-7;Q71RC2-6;Q71RC2-5;Q71RC2-3;Q71RC2;Q71RC2-4	La-related protein 4	LARP4
22.88453;False;0	23.16991;False;0	23.35904;False;0	22.82582;False;0	23.18163;False;0	22.88418;False;0	22.11105;False;0	21.76259;False;0	23.13123;False;0	22.15134;False;0	22.46812;False;0	23.30549;False;0	23.26899;False;0	22.79104;False;0	23.66839;False;0	20.00109;True;0	23.35178;False;0	23.17104;False;0	23.46911;False;0	24.01929;False;0	24.10422;False;0	23.44834;False;0	23.59343;False;0	23.44947;False;0	23.50906;False;0	22.86425;False;0	22.52418;False;0	22.19589;False;0	22.55197;False;0	23.29221;False;0	22.67144;False;0	22.54491;False;0	22.27256;False;0	22.28277;False;0	22.80542;False;0	21.53654;False;0	23.55133;False;0	64	F8VYE8;P36873;P36873-2;F8VR82;F8W0W8;F8W0V8;F8WE71;H0Y3Y6;F8W1A0	F8VYE8;P36873;P36873-2;F8VR82;F8W0W8	Serine/threonine-protein phosphatase;Serine/threonine-protein phosphatase PP1-gamma catalytic subunit	PPP1CC
22.17222;False;0	21.59364;False;0	22.15823;False;0	22.12581;False;0	20.51567;False;0	22.10121;False;0	21.65417;False;0	21.68581;False;0	22.36193;False;0	21.83059;False;0	22.7525;False;0	21.93524;False;0	21.29592;False;0	21.51196;False;0	19.99804;True;0	20.53858;True;0	22.29637;False;0	22.25405;False;0	23.07104;False;0	22.48242;False;0	22.6127;False;0	21.77016;False;0	22.51781;False;0	22.90531;False;0	22.59364;False;0	22.41697;False;0	22.94771;False;0	22.43324;False;0	22.77378;False;0	22.81378;False;0	22.70383;False;0	22.77195;False;0	22.2737;False;0	22.67008;False;0	22.73233;False;0	22.09371;False;0	23.22634;False;0	38	F8VZ44;Q9NRG9;H3BU82;Q9NRG9-2;F8VUB6	F8VZ44;Q9NRG9;H3BU82;Q9NRG9-2	Aladin	AAAS
21.34852;False;0	22.16039;False;0	21.42214;False;0	20.99335;False;0	21.51653;False;0	20.9566;False;0	21.39624;False;0	21.7961;False;0	23.21761;False;0	21.52262;False;0	22.45337;False;0	21.3839;False;0	20.79875;False;0	21.26253;False;0	19.91817;True;0	22.2156;True;0	20.97001;False;0	20.72983;False;0	20.93654;False;0	21.65259;False;0	21.62297;False;0	21.93344;False;0	21.76263;False;0	22.68235;False;0	22.70039;False;0	20.57963;True;0	21.57736;False;0	20.44354;False;0	19.75791;True;0	21.01107;False;0	21.26996;False;0	19.97492;True;0	19.84581;True;0	19.97852;True;0	20.2558;False;0	21.172;False;0	20.07805;True;0	38	F8W031;F8VP03;F8VXJ7;Q9Y2B0;F8W1K5;H0YIH9;H0YI18;F8W1U5;Q9Y2B0-2	F8W031;F8VP03;F8VXJ7;Q9Y2B0	Protein canopy homolog 2	CNPY2
24.34225;False;0	24.68859;False;0	23.96243;False;0	24.34848;False;0	24.57813;False;0	24.74129;False;0	24.30341;False;0	24.36045;False;0	25.44348;False;0	24.22781;False;0	24.19783;False;0	24.15908;False;0	23.60535;False;0	23.55836;False;0	23.32402;False;0	21.42092;True;0	23.77525;False;0	23.73417;False;0	23.40093;False;0	24.6371;False;0	24.45457;False;0	24.51069;False;0	24.45048;False;0	25.1663;False;0	25.22299;False;0	23.80213;False;0	24.71806;False;0	23.24274;False;0	23.57738;False;0	24.51184;False;0	24.15081;False;0	23.78367;False;0	23.61706;False;0	24.55362;False;0	24.47494;False;0	23.30201;False;0	25.01508;False;0	62	F8W0P7	F8W0P7		ATP5B
25.73467;False;0	25.57138;False;0	24.32574;False;0	25.3575;False;0	25.51241;False;0	24.5864;False;0	25.13371;False;0	25.48358;False;0	25.95476;False;0	25.16852;False;0	25.28274;False;0	24.64339;False;0	23.92262;False;0	23.64372;False;0	23.81597;False;0	22.43076;False;0	24.0426;False;0	23.87699;False;0	24.28093;False;0	24.05912;False;0	24.56964;False;0	24.46613;False;0	24.93324;False;0	25.38762;False;0	25.24666;False;0	24.66704;False;0	24.81211;False;0	24.6513;False;0	24.20165;False;0	24.58749;False;0	24.88934;False;0	24.56842;False;0	24.2712;False;0	25.39607;False;0	25.1102;False;0	24.91666;False;0	25.85065;False;0	254	F8W1A4;P54819-2;P54819;P54819-3;F8VZG5;F8VY04;P54819-5;G3V213;P54819-6;P54819-4;F8VPP1	F8W1A4;P54819-2;P54819;P54819-3;F8VZG5;F8VY04;P54819-5;G3V213;P54819-6;P54819-4	Adenylate kinase 2, mitochondrial;Adenylate kinase 2, mitochondrial;Adenylate kinase 2, mitochondrial, N-terminally processed	AK2
20.04073;False;0	19.92185;True;0	19.97662;True;0	19.72089;False;0	19.04874;True;0	19.44268;True;0	20.00862;True;0	19.61576;True;0	19.70551;False;0	19.47789;False;0	19.08641;False;0	19.23191;True;0	20.89541;False;0	21.20705;False;0	19.25804;True;0	20.55703;True;0	21.54216;True;0	20.18604;False;0	19.26721;True;0	19.60299;False;0	20.38931;True;0	20.37061;False;0	19.86473;True;0	20.08395;False;0	20.08848;False;0	20.15927;True;0	21.0071;False;0	19.74648;True;0	20.51052;True;0	19.89677;False;0	20.3848;False;0	20.33374;False;0	19.4499;False;0	20.04638;True;0	19.64114;False;0	20.29008;False;0	20.89445;False;0	3	F8W1I5;P14649	F8W1I5;P14649	Myosin light chain 6B	MYL6B
21.39827;False;0	20.28059;False;0	21.39325;False;0	19.44411;True;0	19.21141;True;0	20.42999;True;0	19.80574;True;0	19.71793;True;0	19.43561;True;0	19.96902;False;0	18.88714;True;0	20.22247;False;0	21.25009;False;0	19.35496;True;0	21.13679;True;0	19.82043;True;0	20.80278;False;0	21.52215;False;0	21.33554;False;0	20.50057;True;0	20.58362;False;0	21.30641;False;0	20.0547;True;0	18.90654;True;0	20.45777;True;0	20.36037;True;0	21.83642;False;0	21.26574;False;0	21.56973;False;0	21.45262;False;0	21.40447;False;0	20.98106;False;0	21.40151;False;0	21.22412;False;0	19.89599;True;0	21.06085;False;0	20.37875;True;0	10	F8W1T6;Q15434;F8VQS9	F8W1T6;Q15434;F8VQS9	RNA-binding motif, single-stranded-interacting protein 2	RBMS2
30.42061;False;0	30.14407;False;0	30.65258;False;0	30.62331;False;0	30.62462;False;0	30.48961;False;0	30.44124;False;0	30.49515;False;0	30.43708;False;0	30.45934;False;0	30.44223;False;0	30.54056;False;0	30.21813;False;0	30.21697;False;0	30.19331;False;0	29.94684;False;0	30.51362;False;0	30.52943;False;0	30.51569;False;0	30.62479;False;0	30.58853;False;0	30.50105;False;0	30.59299;False;0	30.43171;False;0	30.3662;False;0	30.66289;False;0	30.50768;False;0	30.42432;False;0	30.7319;False;0	30.83364;False;0	30.57542;False;0	30.52496;False;0	30.84573;False;0	30.67084;False;0	30.70965;False;0	30.38669;False;0	30.85155;False;0	2360	F8W6I7;P09651-2;P09651;P09651-3;F8VZ49;Q32P51;F8VTQ5;H0YH80;F8VYN5;F8W646	F8W6I7;P09651-2;P09651;P09651-3;F8VZ49;Q32P51;F8VTQ5	Heterogeneous nuclear ribonucleoprotein A1;Heterogeneous nuclear ribonucleoprotein A1, N-terminally processed;Heterogeneous nuclear ribonucleoprotein A1-like 2	HNRNPA1;HNRNPA1L2
20.26396;False;0	20.66804;False;0	21.62801;False;0	20.74903;False;0	20.55796;False;0	19.82101;True;0	20.24422;True;0	22.04926;False;0	20.92557;False;0	20.62765;False;0	21.05053;False;0	21.66375;False;0	23.1243;False;0	22.37859;False;0	22.89663;False;0	22.8342;False;0	22.39955;False;0	21.93233;False;0	22.34242;False;0	23.66969;False;0	21.77109;True;0	20.31321;True;0	24.87835;False;0	23.20662;False;0	24.15019;False;0	20.33115;True;0	19.71129;True;0	20.29206;True;0	19.66658;True;0	19.52774;True;0	20.75253;True;0	20.08441;True;0	18.86104;True;0	20.48674;True;0	19.38752;True;0	19.2836;True;0	20.1722;True;0	5	F8W6J4;P51816-7;P51816-2;P51816-6;P51816-3;P51816-5;P51816	F8W6J4;P51816-7;P51816-2;P51816-6;P51816-3;P51816-5;P51816	AF4/FMR2 family member 2	AFF2
25.27359;False;0	25.01316;False;0	25.76951;False;0	24.75062;False;0	25.22685;False;0	25.79375;False;0	25.84302;False;0	25.24724;False;0	25.30984;False;0	26.04416;False;0	24.63578;False;0	25.61206;False;0	26.43078;False;0	26.56113;False;0	25.84537;False;0	23.09763;False;0	26.63339;False;0	27.12682;False;0	26.7265;False;0	26.82953;False;0	26.16762;False;0	25.86882;False;0	26.47659;False;0	26.37572;False;0	26.4449;False;0	23.6856;False;0	20.63874;False;0	23.42214;False;0	24.01835;False;0	24.3245;False;0	23.61178;False;0	21.5232;False;0	24.4968;False;0	24.84857;False;0	24.07594;False;0	22.08294;False;0	20.3949;True;0	299	F8W6L6;P35580;P35580-2;P35580-3;P35580-4;E7ERA5;P12883;Q9UKX3	F8W6L6;P35580;P35580-2;P35580-3;P35580-4	Myosin-10	MYH10
22.68639;False;0	22.21564;False;0	22.52299;False;0	22.50295;False;0	22.71513;False;0	21.96607;False;0	22.14992;False;0	22.69642;False;0	22.83856;False;0	22.39422;False;0	22.12067;False;0	22.29723;False;0	22.77086;False;0	22.76806;False;0	20.24174;True;0	20.56096;True;0	21.8777;False;0	22.28017;False;0	21.61805;False;0	22.13871;False;0	22.84385;False;0	22.06753;False;0	22.58346;False;0	22.72086;False;0	23.03803;False;0	22.49868;False;0	22.91556;False;0	22.29013;False;0	22.40979;False;0	22.47355;False;0	22.32803;False;0	22.26671;False;0	22.62154;False;0	22.94698;False;0	22.36904;False;0	22.61412;False;0	23.57381;False;0	48	F8W6R3;P43897;P43897-2;C9JG32;C9JT21;F8VPA7;F8VS27;P43897-4	F8W6R3;P43897;P43897-2	Elongation factor Ts, mitochondrial	TSFM
21.11483;False;0	21.16785;False;0	21.60146;False;0	19.40735;True;0	19.60813;True;0	18.63889;True;0	19.71361;True;0	20.46328;True;0	21.18483;False;0	20.1023;True;0	21.06756;False;0	20.02192;True;0	21.85297;False;0	22.19259;False;0	20.20934;True;0	20.66711;True;0	22.07561;False;0	22.2212;False;0	20.48951;True;0	22.20538;False;0	22.36062;False;0	21.36383;False;0	21.90866;False;0	19.76477;True;0	20.40795;True;0	21.78121;False;0	19.60893;True;0	21.18192;False;0	22.10146;False;0	21.59837;False;0	21.20128;True;0	21.86737;False;0	23.23853;False;0	21.67388;False;0	22.05715;False;0	21.49101;False;0	20.74534;False;0	16	Q9H2D6-5;F8W6V6;Q9H2D6-3;Q9H2D6-2;Q9H2D6;Q9H2D6-6;F6WYE2;F6TR96;H0Y5J9;F6WMF4	Q9H2D6-5;F8W6V6;Q9H2D6-3;Q9H2D6-2;Q9H2D6;Q9H2D6-6;F6WYE2;F6TR96;H0Y5J9	TRIO and F-actin-binding protein	TRIOBP
23.76122;False;0	23.06651;False;0	22.93126;False;0	23.30605;False;0	23.22898;False;0	22.8672;False;0	22.94824;False;0	23.53493;False;0	23.78726;False;0	22.62366;False;0	22.80516;False;0	22.72155;False;0	23.67939;False;0	23.57335;False;0	20.82197;True;0	21.12831;True;0	23.4913;False;0	23.49936;False;0	23.55239;False;0	24.13046;False;0	24.1741;False;0	23.36546;False;0	23.89994;False;0	23.95925;False;0	23.99455;False;0	23.72515;False;0	23.76162;False;0	23.27384;False;0	23.4288;False;0	22.88185;False;0	23.58566;False;0	23.56721;False;0	22.72864;False;0	23.27966;False;0	23.3362;False;0	23.0527;False;0	23.27498;False;0	91	F8W726;Q14157-4;Q14157-1;Q14157-3;Q14157;Q14157-5;Q5VU77;Q5VU81;Q5VU80;Q5VU79;Q5VU78;H0Y5H6;H7C2T8	F8W726;Q14157-4;Q14157-1;Q14157-3;Q14157;Q14157-5;Q5VU77	Ubiquitin-associated protein 2-like	UBAP2L
20.95901;False;0	20.85757;False;0	20.91546;False;0	20.95893;False;0	20.15054;False;0	19.64523;False;0	20.47348;False;0	19.89915;False;0	19.79015;False;0	20.86959;False;0	18.14657;True;0	21.19563;False;0	21.31601;False;0	20.8744;False;0	20.30696;True;0	20.7424;True;0	21.47502;False;0	21.43079;False;0	21.53479;False;0	21.21211;False;0	21.1332;False;0	20.20706;True;0	20.75849;False;0	21.14855;False;0	19.52351;True;0	19.72387;True;0	21.2802;False;0	20.87553;True;0	20.19436;False;0	18.08698;True;0	20.82865;False;0	21.15746;False;0	21.26264;False;0	21.16515;False;0	20.50514;False;0	21.42829;False;0	19.57783;True;0	22	F8W733;Q9NXR7-4;Q9NXR7-3;Q9NXR7;Q9NXR7-1	F8W733;Q9NXR7-4;Q9NXR7-3;Q9NXR7;Q9NXR7-1	BRCA1-A complex subunit BRE	BRE
[truncated: 2,220 more rows]
